# Supplementary material for: Prognostic marker Musashi-2 modulates DNA damage response and radioresistance in diffuse large B-cell lymphoma
Source: Front Cell Dev Biol. 2025 Aug 6;13:1575483. doi: 10.3389/fcell.2025.1575483 (PMC12364875; doi:10.3389/fcell.2025.1575483)
Supplement: Supplementary file 3 [file Table1.xlsx]

## Sheet: SupplementaryTable1
Material	Supplier
RPMI 1640	Cat. No.: P04-18500, PAN Biotech, Aidenbach, Germany			Supplementary Table 1: List of media and chemicals
Fetal Calf Serum	Cat. No.: P40-37500, PAN Biotech, Aidenbach, Germany
Penicillin/Streptomycin	Cat. No.: P06-07100, PAN Biotech, Aidenbach, Germany
HEPES	Cat. No. 6763.2, Roth, Karlsruhe, Germany
Sodium-pyruvate	Cat. No.: P04-43100, PAN Biotech, Aidenbach, Germany, 100mM
β-Mercaptoethanol	Cat. No.: P07-05020, PAN Biotech, Aidenbach, Germany
siRNA	Control/Scrambled vs. MSI2-targeted, siPool, siTools Biotech, Planegg/Martinsried, Germany
DNase 1	Cat. No.: M0303S, New England BioLabs Inc., Ipswich, MA, USA
DNase 1 buffer	Cat. No.: B0303S, New England BioLabs Inc., Ipswich, MA, USA
Reverse transcription PCR kit	Cat. No.: 4368814, Applied BiosystemsTM High-Capacity cDNA Reverse Transcription Kit, Thermofisher Scientific Baltics, Vilnius, Lithuania
TaqMan Master Mix	Cat. No.: 4369016, TaqMan Gene Expression Master Mix, Applied Biosystems, Thermo Fisher Scientific Baltics, Vilnius, Lithuania
Bradford Reagent	Sigma Aldrich Life Sciences, 3050 Spruce Street, St. Louis, MO, USA
12% Acrylamide	Cat. No.: A124.1, Roth, Karlsruhe, Germany
Methylcellulose	MethoCult H4100, Cat. No.: 04100, STEMCELL Technologies, Vancouver, Canada
DAPI/UV CyStain	CyStain UV ploidy, Cat. No.: 05-5001, Sysmex Partec, Goerlitz, Germany
DNA damage Response phosphorylation array	RayBio C-Series, Cat. No. AAH-PhoDDR-1-8, RayBiotech Life, Inc., 3607 Parkway Lane, Peachtrone Corners, GA, 30092, USA)
RNeasy Kit	Cat. No.: 74104, Hilden, Germany
ALDH Aldefluor Kit	ALDH AldefluorTM Kit, Cat. No. # 01700, STEMCELL Technologies, Vancouver, Canada

## Sheet: SupplementaryTable2
Material	Supplier
Cell culture flasks	TC Flask T25, Stand., Vent. Cap., Cat. No.: 83.3910.002, SARSTEDT, Nümbrecht, Germany		Supplementary Table 2: List of material
Neon Transfection System	Invitrogen, Life Technologies Corporation, Thermofisher Scientific, Carlsbad, CA, USA
6-well plates	TC-Plate 6 well, Standard, F, SARSTEDT, Nümbrecht, Germany
Photometer	Eppendorf BioPhotometer, Hamburg, Germany
Thermocycler	ANALYTIK JENA, Jena, Germany
qPCR Rotor-Gene Q	Qiagen, Hilden, Germany
Precast gels with 4-20% acrylamide	Cat. No.: 4561094, BioRad Laboratories Inc., USA
2mm grid dishes	Cat. No.: 174926, Thermofisher Scientific, Rochester, NY, 14625-2385, USA
Microscope	Model CKX41SF, Olympus Corporation, Tokyo, Japan
CyFlow flow cytometer	Partec, Muenster, Germany
ELISA-reader	Tristar2 LB942 Multimode Reader, Berthold Technologies, Bad Wildbad, Germany

## Sheet: SupplementaryTable3
Protein	Supplier
NUMB	mouse-anti-NUMB, Cat. No.: sc-136554, dilution 1:2000, LOT: H0116, Santa Cruz Biotechnology Inc., 10410 Finnell Street, Dallas, Texas 75220, USA, monoclonal		Supplementary Table 3: List of antibodies
MSI2	Rabbit-anti-MSI2, dilution 1:4000, LOT: 92821?, R+D Systems, Minneapolis, MN, 55413, CoO: USA
NOTCH1	mouse-anti-NOTCH1, dilution 1:500, LOT: A0320, Santa Cruz Biotechnology Inc., 10410 Finnell Street, Dallas, Texas 75220, USA, monoclonal
PCNA	mouse-anti-PCNA (PC10), Cat. No.: 13-3900, dilution 1:5000, LOT: XA342123, Invitrogen, 3747 N. Meridian Rd., Rockford, Illinois 61101, USA
β-Catenin	rabbit-anti-β-Catenin, Cat. No.: D10A8, 1:1000, LOT: 8480, Cell Signaling Technology, 3 Trask Lane, Danvers, MA, 01923, USA
DNA-PKcs	goat-anti-DNA-PKcs, Cat. No.: AF3415, dilution 1:2000, LOT: VOM016031, R+D Systems, Minneapolis, MN 55413, USA, polyclonal
Bcl-xL	rabbit-anti-Bcl-xL, Cell signaling technology, Cat. No.: 2762S, LOT: 7, 3 Trask Lane, Danvers, MA, 01923, USA
pCHK2	rabbit-anti-pCHK2 (T68), Cell signaling technology, Cat. No.: 2197S, LOT: 15, 3 Trask Lane, Danvers, MA, 01923, USA
pATM	rabbit-anti-pATM (S1981), Cell signaling technology, Cat. No.: 5883S, LOT: 6, 3 Trask Lane, Danvers, MA, 01923, USA
α-Tubulin	mouse-anti-α-Tubulin, Cat. No.: sc-5286, dilution 1:5000, LOT: C0620, Santa Cruz Biotechnology Inc., 10410 Finnell Street, Dallas, Texas 75220, USA, monoclonal
β-Actin	mouse-anti-β-Actin, Cat. No.: A5441, dilution 1:5000, LOT: 026M4780V, Sigma-Aldrich, Merck
Mouse	Goat-anti-mouse, HCG-Conjugated, Cat. No.: HAF007, LOT: FIM2916021, R+D Systems, Minneapolis, MN, 55413, USA
Rabbit	Goat-anti-rabbit, HCG-Conjugated, Cat. No.: HAF008, LOT: FIN1715091, R+D Systems, Minneapolis, MN, 55413, USA
Goat	rabbit-anti-goat, HRP-Conjugated, Cat. No.: HAF017, LOT: WVR2718041, R+D Systems, Minneapolis, MN, 55413, USA
γH2AX	mouse-anti-phospho-Histone-H2AX (Ser139), Cat. No.: 05-636, LOT: 2854120, EMD Millipore/Merck, Darmstadt, Germany
Rabbit (γH2AX)	anti-mouse IgG Alexa Fluor 488 goat, Cat. No.: A11001, LOT: 2318440, Invitrogen, Life Technologies Corp., Eugene, OR 97402, USA
CD44	PE-conjugated Monoclonal Antibody MEM-85 to CD44 (Human), Cat. No.: 21270444, LOT: 277220, Immunotools GmbH, Friesoythe, 26169, Germany

## Sheet: SupplementaryTable4
Gene/mRNA	Reference data
18S	Cat. No. Hs99999901_s1
NUMB	Cat. No. Hs00377772_m1
TERT	Cat. No. Hs00162669_m1		Supplementary Table 4: List of RT-qPCR probes (TaqMan, ThermoFisher)
Notch1	Cat. No. Hs00413187_m1
Notch2	Cat. No. Hs01050719_m1
Notch3	Cat. No. Hs01128541_m1
P21	Cat. No. Hs00355782_m1
MSI2	Cat. No. Hs01592569_m1
CHEK1	Cat. No. Hs00967506_m1
ATR	Cat. No. Hs00992123_m1
RAD51	Cat. No. Hs00947967_m1
PCNA	Cat. No. Hs00427214_g1
Bcl2-L1	Cat. No. Hs00236329_m1
Myc	Cat. No. Hs00153408_m1
MET	Cat. No. Hs01565584_m1
OCT-4	Cat. No. Hs00742896_s1
CDC25A	Cat. No. Hs00947994_m1

## Sheet: SupplementaryTable5
Characteristic	MSI2 expression	p value
Sex		0.89*
Female, median (range)	11.98 (7.39-15.40)
Male, median (range)	11.96 (7.36-14.68)
Age, Spearman’s rho	0.02	0.46#
Curative intent		0.025*
Yes, median (range)	11.95 (7.36-15.40)
No, median (range)	12.05 (7.53-14.26)
* Mann Whitney U test, # Spearman’s test

## Sheet: SupplementaryTable6
Genes	PearsonCC			Supplementary Table 5: To determine mRNAs co-expressed with MSI2 we leveraged the “The Cancer Genome Atlas” (TCGA) database on Lymphoid Neoplasm Diffuse Large B-cell Lymphoma (TCGA-DLBC), as analyzed by the The University of ALabama at Birmingham CANcer data analysis Portal (UALCAN). Using custom settings, all genes showing positive correlations with a Pearson Correlation Coefficient (PearsonCC) …
PHF20L1	0.86
PUM2	0.82
ZNF675	0.82
DOCK10	0.82
PCNP	0.81
GABPA	0.81
WHSC1L1	0.81
ZNF611	0.81
RMND5A	0.81
ATF1	0.81
ERBB2IP	0.8
OSBPL8	0.8
STRN3	0.8
USP39	0.8
SUZ12	0.79
YY1	0.79
CTDSPL2	0.79
PTPN11	0.79
THUMPD3	0.79
TNFRSF10A	0.79
KAT2B	0.79
CUL5	0.79
SLC30A6	0.79
DR1	0.79
MIER1	0.78
AGL	0.78
FAM116A	0.78
RTKN2	0.78
PRPF38B	0.78
MON2	0.78
PURA	0.78
CNOT7	0.78
DCAF17	0.78
NEK7	0.78
ZNF101	0.78
DYRK1A	0.78
ZDHHC17	0.78
RABL3	0.78
KIAA1919	0.78
GIGYF2	0.78
ZNF430	0.78
SNX4	0.78
CLASP2	0.78
PROSC	0.77
RAB33B	0.77
TBC1D15	0.77
TERF1	0.77
COPS8	0.77
MFSD9	0.77
UBR3	0.77
ZNF654	0.77
ZBTB11	0.77
MKL2	0.77
YTHDC1	0.77
ANKRD36B	0.77
HOOK3	0.77
CNOT6	0.77
PPM1B	0.77
CNOT2	0.77
MCPH1	0.77
UGCG	0.77
FUBP3	0.77
ZNF609	0.77
SP3	0.77
REV1	0.77
ZNF708	0.77
MAPK9	0.77
CGGBP1	0.77
SMEK1	0.77
OTUD6B	0.77
BRD8	0.77
NSD1	0.77
RB1	0.77
GPATCH8	0.76
RAB5A	0.76
BIRC6	0.76
NCOR1	0.76
CWC22	0.76
HELZ	0.76
XPO7	0.76
FAM48A	0.76
SMEK2	0.76
SFXN1	0.76
C9orf82	0.76
GABPB1	0.76
RPS6KB1	0.76
ZNF136	0.76
AP1S3	0.76
RNF138	0.76
SF3B1	0.76
TMF1	0.76
ZNF507	0.76
TRAK1	0.76
LNX2	0.76
KCTD9	0.76
PTAR1	0.76
G2E3	0.76
C8orf39	0.76
PPP1R12A	0.76
PBRM1	0.76
VHL	0.76
TRA2A	0.76
UBTD2	0.76
CHD9	0.75
CIAO1	0.75
TMOD3	0.75
SMARCC2	0.75
ATAD2B	0.75
LEMD3	0.75
RBM12	0.75
CRKL	0.75
STXBP3	0.75
INO80D	0.75
VPS37A	0.75
BBS10	0.75
PHIP	0.75
HP1BP3	0.75
KLHL28	0.75
ZNF567	0.75
CWF19L2	0.75
RHBDD1	0.75
SENP6	0.75
LARP1	0.75
RSBN1	0.75
C5orf22	0.75
SNRNP27	0.75
SLMAP	0.75
HNRNPK	0.75
MIER3	0.75
LATS1	0.75
RBM18	0.75
RSC1A1	0.75
YWHAZ	0.75
LRRC37A4	0.75
ZNF254	0.75
EAF1	0.75
SPAST	0.75
STK4	0.75
ORC2L	0.75
THRAP3	0.75
LOC100271836	0.75
STAG1	0.75
CDK2	0.75
DBT	0.75
ZNF431	0.75
NR2C2	0.75
PHF2	0.75
GMCL1	0.75
ZNF292	0.75
EPB41	0.75
MED4	0.75
ZNF100	0.75
TNKS2	0.74
37500	0.74
MED21	0.74
ARID1A	0.74
MOBKL1A	0.74
DIP2B	0.74
SP1	0.74
MARCH6	0.74
LRRC40	0.74
KRR1	0.74
ETAA1	0.74
TMX1	0.74
ZNF680	0.74
ROD1	0.74
BCLAF1	0.74
KIAA2018	0.74
FUBP1	0.74
OPA1	0.74
FAM114A2	0.74
MYST3	0.74
DPY19L3	0.74
FAM91A1	0.74
DAZAP2	0.74
ATF2	0.74
IKZF5	0.74
RAB11FIP2	0.74
TMTC3	0.74
C16orf52	0.74
CBFB	0.74
ACADSB	0.74
CBL	0.74
RBM27	0.74
HIPK1	0.74
KIAA1033	0.74
ATL2	0.74
PPP2CA	0.74
ZNF776	0.74
SFRS13A	0.74
USP45	0.74
ZAK	0.74
PDE12	0.74
TRIM33	0.74
RASSF5	0.74
KIDINS220	0.74
MED13	0.74
ZNF143	0.74
ZNF92	0.74
KDM3B	0.74
DDHD2	0.74
YTHDC2	0.74
ARID1B	0.74
ZNF160	0.74
AZIN1	0.74
ZMYM2	0.74
ADNP	0.74
RNF41	0.74
ARPP19	0.74
EDEM1	0.74
MDN1	0.74
ZFR	0.74
DPY19L4	0.74
ZBTB44	0.74
SON	0.74
FRYL	0.74
BRPF1	0.74
RBM25	0.74
TMTC1	0.74
EXOC5	0.74
MGA	0.74
NARG2	0.74
C12orf66	0.74
ARHGAP29	0.74
NFYB	0.74
PIK3C2A	0.74
PMS2CL	0.74
SETD5	0.74
SASS6	0.74
SFRS12	0.74
CNOT6L	0.74
C20orf177	0.74
SENP7	0.74
TRPM7	0.74
FAM179B	0.74
LYSMD3	0.74
ZNF621	0.74
SCRN3	0.74
CEP63	0.73
RBM16	0.73
CREB1	0.73
ZNF624	0.73
HAUS3	0.73
STAG2	0.73
NEK4	0.73
STYX	0.73
PIK3R4	0.73
MBNL1	0.73
SECISBP2L	0.73
MEAF6	0.73
C9orf5	0.73
GTF2H2	0.73
SLC35A5	0.73
PHACTR2	0.73
GLS	0.73
SNRNP200	0.73
ZC3H15	0.73
GRINL1A	0.73
PGS1	0.73
STT3B	0.73
MATR3	0.73
KIF5B	0.73
CSNK1A1	0.73
MANEA	0.73
RAPGEF6	0.73
CCAR1	0.73
ARL13B	0.73
TLK1	0.73
CDC40	0.73
BOD1L	0.73
INTS2	0.73
SOCS5	0.73
KIAA1143	0.73
KCTD18	0.73
USP16	0.73
SMARCA5	0.73
TMEM209	0.73
USP37	0.73
DPP8	0.73
ARF6	0.73
SP2	0.73
RLF	0.73
STAM	0.73
BZW1	0.73
SCAI	0.73
PRRC1	0.73
RMI1	0.73
KLHDC10	0.73
VPS13C	0.73
EP300	0.73
TMX3	0.73
HCFC2	0.73
TFCP2	0.73
PRKAA1	0.73
ABHD3	0.73
C12orf51	0.73
TRA2B	0.73
RTF1	0.73
PEX26	0.73
ENOPH1	0.73
CASP8AP2	0.73
C9orf129	0.73
RNF160	0.73
BAG4	0.73
FBXO38	0.73
MFAP3	0.73
USP25	0.73
SPIN1	0.73
ZC3H13	0.73
PNRC2	0.73
ARID4A	0.73
YLPM1	0.73
OXSR1	0.73
TAOK1	0.73
ATXN7L3B	0.73
THAP1	0.73
GPBP1L1	0.73
NF1	0.73
TMEM167A	0.73
PLEKHA2	0.73
CPSF2	0.73
RABGAP1	0.73
SRFBP1	0.73
ZNF800	0.73
KIAA1267	0.73
TASP1	0.73
NCRNA00120	0.73
SIKE1	0.73
NUCKS1	0.73
MAML1	0.73
AFF4	0.73
RAF1	0.73
SFRS6	0.72
TMED7	0.72
PPP1CB	0.72
FBXL3	0.72
SMARCD1	0.72
ARMC8	0.72
CDKN2AIP	0.72
AP4E1	0.72
LRBA	0.72
ZNF493	0.72
C16orf87	0.72
AFTPH	0.72
KLF13	0.72
TAF4	0.72
VPS13A	0.72
OSBPL11	0.72
PDS5A	0.72
EIF4G2	0.72
CAPN7	0.72
CASK	0.72
ROCK2	0.72
KIAA1012	0.72
ELK4	0.72
BRAF	0.72
ACTR2	0.72
COG6	0.72
ARL5B	0.72
DYNLL2	0.72
C3orf63	0.72
MBIP	0.72
SUDS3	0.72
DNAJC24	0.72
INTS6	0.72
IKZF3	0.72
TRUB1	0.72
AKAP11	0.72
TRIM23	0.72
ARL1	0.72
GOPC	0.72
C1orf109	0.72
C10orf88	0.72
KIF15	0.72
TADA2B	0.72
POLR2B	0.72
IPP	0.72
DDI2	0.72
ZDHHC20	0.72
SLC26A2	0.72
RBAK	0.72
ZNF445	0.72
PHC3	0.72
ZSCAN29	0.72
UBA2	0.72
HIPK3	0.72
SLAIN2	0.72
C10orf118	0.72
RAD54L2	0.72
TOPBP1	0.72
PHF3	0.72
RAB21	0.72
RBM12B	0.72
GOLGA7	0.72
TRRAP	0.72
FRS2	0.72
ATR	0.72
BRD4	0.72
IMPAD1	0.72
VPRBP	0.72
SETBP1	0.72
SP4	0.72
METTL6	0.72
RASA2	0.72
PCMTD2	0.72
ZNF28	0.72
MFHAS1	0.72
STK17B	0.72
TTC37	0.72
FAM120AOS	0.72
TBCEL	0.72
ZNF148	0.72
SFRS2IP	0.72
NEDD1	0.72
HNRNPH3	0.72
CTCF	0.72
ZFP91	0.72
ANKRD13C	0.72
LDLRAD3	0.72
PTPRA	0.72
SLC10A7	0.71
ERCC8	0.71
ANKRD40	0.71
CRLF3	0.71
RFK	0.71
EPC2	0.71
IPO8	0.71
SLU7	0.71
C18orf25	0.71
TMEM128	0.71
SFRS11	0.71
GTF3C3	0.71
UTP14C	0.71
ASH1L	0.71
ARFGEF2	0.71
PGGT1B	0.71
MAPK1	0.71
GTF2A1	0.71
COIL	0.71
RALGAPA2	0.71
SGOL1	0.71
MKRN2	0.71
ZNF770	0.71
RNF169	0.71
HSF2	0.71
ATF7	0.71
FOXN2	0.71
SMURF2	0.71
CHD7	0.71
TCERG1	0.71
CLCN3	0.71
HIVEP2	0.71
IBTK	0.71
ZNF295	0.71
RBM26	0.71
ZNF468	0.71
ZNF740	0.71
SMG1	0.71
RBM45	0.71
RC3H2	0.71
PREPL	0.71
REST	0.71
PDS5B	0.71
EPC1	0.71
ZNF253	0.71
NMD3	0.71
ZNF264	0.71
SLMO2	0.71
ZSCAN12	0.71
ZBTB41	0.71
ATP11B	0.71
FANCM	0.71
PRDM10	0.71
C20orf30	0.71
EFR3A	0.71
KIAA1712	0.71
C5orf24	0.71
ZCCHC4	0.71
ZNF543	0.71
TATDN2	0.71
LOC284441	0.71
OTUD4	0.71
YME1L1	0.71
SCP2	0.71
AGGF1	0.71
MCFD2	0.71
HECTD1	0.71
PPP3R1	0.71
UBE3A	0.71
TIA1	0.71
DICER1	0.71
FNIP1	0.71
FEM1B	0.71
PAXIP1	0.71
VAPB	0.71
ZNF451	0.71
ZNF14	0.71
KLHL8	0.71
SMC5	0.71
HNRNPA3	0.71
RAD21	0.71
RSRC1	0.71
CEP120	0.71
CDK17	0.71
BDP1	0.71
C2orf69	0.71
WDR82	0.71
KIAA1429	0.71
BRCA2	0.71
ZNF720	0.71
DNAJB14	0.71
SNIP1	0.71
INTS8	0.71
TRIM37	0.71
PRPF4B	0.71
SACM1L	0.71
USP47	0.71
SPAG9	0.71
SSFA2	0.71
SRRM1	0.71
FOXJ3	0.71
RALGAPB	0.71
G3BP2	0.71
RCHY1	0.71
ABHD13	0.71
CPSF6	0.71
SNRK	0.71
ALS2CR8	0.71
C2orf3	0.71
SIRT1	0.71
LIN54	0.71
LSM14A	0.71
CASD1	0.71
ZNF138	0.71
ZNF236	0.71
ADAM10	0.71
SIN3A	0.71
ROCK1	0.71
WIPF2	0.71
CLINT1	0.71
RALGAPA1	0.71
STRN	0.71
ASNSD1	0.7
CASC4	0.7
SAFB2	0.7
FOXO1	0.7
RB1CC1	0.7
PPP4R2	0.7
UPF2	0.7
SFPQ	0.7
CDK12	0.7
ARMC1	0.7
TMPO	0.7
RQCD1	0.7
GTF3C2	0.7
ZBTB6	0.7
DHX57	0.7
BAZ2A	0.7
WDR52	0.7
WNK1	0.7
DHX36	0.7
ZNF678	0.7
KDM5A	0.7
ZNF417	0.7
DMTF1	0.7
PIGK	0.7
LSM14B	0.7
ZNF142	0.7
TMEM184C	0.7
INO80	0.7
DCK	0.7
ZNF407	0.7
PPIG	0.7
UHMK1	0.7
AASDHPPT	0.7
THUMPD1	0.7
ZNF623	0.7
SNX16	0.7
CDC23	0.7
CNNM3	0.7
ZBTB2	0.7
ZNF721	0.7
NAA16	0.7
MOBKL3	0.7
ATM	0.7
NUP210	0.7
DHFRL1	0.7
PPP2R5E	0.7
RAB3IP	0.7
ASXL2	0.7
MLL3	0.7
ATXN2	0.7
UBR1	0.7
SEC24B	0.7
C1orf83	0.7
C1orf124	0.7
RRN3	0.7
RCBTB1	0.7
ZNF644	0.7
UBXN2B	0.7
ZYG11B	0.7
C5orf43	0.7
FBXO11	0.7
AHI1	0.7
CHMP2B	0.7
LRCH1	0.7
LIN7C	0.7
SLTM	0.7
ZNF669	0.7
ZNF518A	0.7
CREBZF	0.7
ZNF260	0.7
AKAP9	0.7
ADIPOR2	0.7
C9orf80	0.7
TMEM106B	0.7
PUM1	0.7
NDUFS1	0.7
ATG2B	0.7
SFRS1	0.7
APPBP2	0.7
WDR20	0.7
COG3	0.7
ATXN7	0.7
HNRNPA2B1	0.7
UBE3B	0.7
SRP54	0.7
MLL2	0.7
FAF2	0.7
ATF7IP	0.7
HSPA13	0.7
LIG3	0.7
AMD1	0.7
FAM73A	0.7
UFM1	0.7
GMFB	0.7
KIAA0776	0.7
TNPO1	0.7
ZMYM4	0.7
SKIL	0.7
FAM13B	0.7
CHSY1	0.7
C9orf41	0.7
C13orf37	0.7
ANGEL2	0.7
KPNB1	0.7
CELF1	0.7
ANAPC1	0.7
ZXDC	0.7
SR140	0.7
TRNT1	0.7
MTDH	0.7
KIAA0226	0.7
ARL8B	0.7
NRAS	0.7
FBXW2	0.7
MCM9	0.7
PAFAH1B2	0.7
VPS13B	0.7
CHD8	0.69
ZEB1	0.69
SEC23IP	0.69
RICTOR	0.69
AGPS	0.69
RBMXL1	0.69
LCLAT1	0.69
MTX2	0.69
BRD3	0.69
ARHGAP11B	0.69
EFCAB7	0.69
ERMP1	0.69
CCDC76	0.69
AQR	0.69
CDC42SE2	0.69
WAC	0.69
POLK	0.69
C14orf145	0.69
ERLIN2	0.69
PRPF39	0.69
ANKRD17	0.69
ZNF790	0.69
USO1	0.69
PDLIM5	0.69
SLC30A9	0.69
CPSF7	0.69
RP2	0.69
MAPKSP1	0.69
ALG10	0.69
SIK3	0.69
GSTCD	0.69
C4orf29	0.69
MAN1A2	0.69
CEP290	0.69
RAB6A	0.69
RPRD1A	0.69
ESYT2	0.69
POM121C	0.69
ZNF2	0.69
GEMIN5	0.69
CSNK2A1P	0.69
FAM133B	0.69
TEX261	0.69
TDG	0.69
COMMD10	0.69
SLC35A3	0.69
ASB7	0.69
RFX7	0.69
E2F3	0.69
TRAM1	0.69
KIAA0494	0.69
AMMECR1	0.69
CSPP1	0.69
CCNK	0.69
ZKSCAN1	0.69
TRIM52	0.69
CLPX	0.69
CCDC55	0.69
PPP6C	0.69
NFXL1	0.69
LARP4	0.69
LOC647979	0.69
MEF2A	0.69
CD2AP	0.69
LIG4	0.69
CASC5	0.69
ZMYM6	0.69
HIC2	0.69
SLK	0.69
C2CD3	0.69
SUV420H1	0.69
FBXO3	0.69
GSR	0.69
KIAA0240	0.69
FBXO34	0.69
WDR92	0.69
CRAMP1L	0.69
SMARCAD1	0.69
FAM164A	0.69
LNPEP	0.69
UBLCP1	0.69
ZNF778	0.69
AKAP10	0.69
PLEKHA3	0.69
TRAPPC10	0.69
POLQ	0.69
AP3M1	0.69
GLYR1	0.69
SLC38A1	0.69
SMAD5	0.69
DCP1A	0.69
ZNF484	0.69
DIDO1	0.69
SEC63	0.69
C2orf43	0.69
GOSR2	0.69
MAP3K7	0.69
ZNF780A	0.69
KIF16B	0.69
C14orf147	0.69
DDX46	0.69
TXNDC16	0.69
CLCN5	0.69
UBA6	0.69
ETS1	0.69
ZZZ3	0.69
THAP6	0.69
ZNF33A	0.69
SET	0.69
FAM193A	0.69
MTF2	0.69
APOOL	0.69
PAN3	0.69
SAMD4B	0.69
HNRNPU	0.69
YTHDF3	0.69
LRRC58	0.69
VPS36	0.69
ZNF765	0.69
MORC3	0.69
DCAF7	0.69
MDM1	0.69
PKN2	0.69
MED1	0.69
ANKRD12	0.69
GOLGA4	0.69
C13orf23	0.69
MUDENG	0.69
ZFP14	0.69
C1orf55	0.69
TMEM33	0.69
C17orf80	0.69
ALS2	0.69
MLL5	0.69
ADAM17	0.69
ZNF207	0.69
VCPIP1	0.69
ATP13A3	0.69
BAT2L1	0.69
SMC4	0.69
ZNF585B	0.69
SEC23A	0.69
NPEPPS	0.69
PRPF38A	0.69
CENPC1	0.69
BECN1	0.69
KIAA1310	0.69
RNF6	0.69
RNF4	0.68
C19orf55	0.68
TAB2	0.68
ALG9	0.68
PHF12	0.68
TBCCD1	0.68
USP38	0.68
HNRNPH1	0.68
ZNF121	0.68
ITCH	0.68
HIVEP1	0.68
PRKAR2A	0.68
DYNC1LI2	0.68
MARCH7	0.68
HIAT1	0.68
KPNA5	0.68
WDFY1	0.68
FAM119A	0.68
SCYL2	0.68
NUS1	0.68
GIN1	0.68
CDC5L	0.68
NIPBL	0.68
ZNF24	0.68
KIAA0586	0.68
USP4	0.68
ZNF107	0.68
CREBBP	0.68
WWP1	0.68
BBX	0.68
ZNF271	0.68
MAPK8	0.68
OSBPL9	0.68
CD47	0.68
PCBP2	0.68
TUG1	0.68
CSDE1	0.68
PTCD3	0.68
ZNF510	0.68
HMBOX1	0.68
NCOA6	0.68
STK24	0.68
C2orf67	0.68
TGFBRAP1	0.68
ATXN1L	0.68
AKAP8	0.68
TTC33	0.68
RUNX1	0.68
CSTF2T	0.68
LOC728640	0.68
ZNF238	0.68
DERL1	0.68
KHDRBS1	0.68
TRIP12	0.68
PRKDC	0.68
PDCD6IP	0.68
ZNF780B	0.68
PWWP2A	0.68
SRCAP	0.68
SHOC2	0.68
TIMELESS	0.68
ZNF782	0.68
GORASP2	0.68
TAF1B	0.68
SYNRG	0.68
DCAF16	0.68
SLC35A4	0.68
C14orf135	0.68
KRIT1	0.68
ESF1	0.68
FGFR1OP2	0.68
KIAA1468	0.68
FBXO18	0.68
ATE1	0.68
RPS6KA5	0.68
QKI	0.68
UBE2N	0.68
ZNF738	0.68
BICD1	0.68
ELF1	0.68
WDR26	0.68
FKTN	0.68
DGCR8	0.68
MBTD1	0.68
C6orf167	0.68
NUMB	0.68
XRN1	0.68
TNPO2	0.68
MLLT4	0.68
TUBGCP3	0.68
LYPLA1	0.68
GOLPH3	0.68
KIAA0196	0.68
DNAJC14	0.68
ARID4B	0.68
MIB1	0.68
ZNF432	0.68
ZNF827	0.68
PAPD4	0.68
ZNF498	0.68
KPNA4	0.68
DNAJC27	0.68
NUDT21	0.68
NPAT	0.68
KRAS	0.68
FAM168B	0.68
SPEN	0.68
MPHOSPH8	0.68
PDCD10	0.68
LOC100170939	0.68
STAU2	0.68
FBXL14	0.68
CCDC43	0.68
XRN2	0.68
ALAD	0.68
XPO4	0.68
ACADM	0.68
MYSM1	0.68
TM9SF3	0.68
GATAD2A	0.68
RFX1	0.68
SMAD4	0.68
CCNT2	0.68
PUS7L	0.68
ZRANB2	0.68
LOC729082	0.68
ZFC3H1	0.68
GNPDA2	0.68
IL6ST	0.68
MLLT10	0.68
BAZ1A	0.68
ZNF37A	0.68
PAPOLA	0.68
MSH3	0.68
FAM76B	0.68
KIAA0317	0.68
POLDIP3	0.68
KIAA0892	0.68
SPCS3	0.68
CTR9	0.68
NHLRC2	0.68
ANKRD44	0.68
MYST4	0.68
APC	0.68
RUFY2	0.68
RASSF3	0.68
LYRM2	0.68
CMIP	0.68
IKZF1	0.68
SLC25A32	0.68
LOC440354	0.68
C12orf29	0.68
REV3L	0.68
MED23	0.68
SOCS7	0.68
AKAP13	0.68
APBB1IP	0.68
RAB8A	0.68
FPGT	0.67
CCDC52	0.67
NPHP3	0.67
HMGXB4	0.67
NBEA	0.67
C4orf32	0.67
LOC283922	0.67
LYRM7	0.67
ZNF17	0.67
PIBF1	0.67
RAPGEF1	0.67
PELI1	0.67
NUP50	0.67
WDR47	0.67
CAPZA1	0.67
STX16	0.67
TRAPPC6B	0.67
PJA2	0.67
TTC21B	0.67
NCOA3	0.67
EIF2C3	0.67
GNA13	0.67
KIAA1109	0.67
SF3A1	0.67
CCDC91	0.67
PRKACA	0.67
RANBP9	0.67
NUP153	0.67
NR3C1	0.67
RNASEN	0.67
LONP2	0.67
CCNC	0.67
CKAP2	0.67
HBS1L	0.67
COX11	0.67
ETNK1	0.67
DDX5	0.67
HCFC1	0.67
KIF14	0.67
POLR1A	0.67
UPF1	0.67
C5orf51	0.67
C3orf58	0.67
ZNF486	0.67
KCNE4	0.67
NUFIP2	0.67
COMMD2	0.67
AEBP2	0.67
PPTC7	0.67
IREB2	0.67
ABCE1	0.67
C1orf52	0.67
MRPL3	0.67
TNPO3	0.67
FAR1	0.67
SETDB2	0.67
ZNF587	0.67
RRM2B	0.67
ANKRD27	0.67
YWHAQ	0.67
ARIH1	0.67
KIF2A	0.67
DHX15	0.67
MAVS	0.67
CWC25	0.67
METTL14	0.67
SYNCRIP	0.67
ZNF426	0.67
GOLGA2	0.67
NIF3L1	0.67
SLC25A36	0.67
PPIP5K2	0.67
FAM178A	0.67
CEP135	0.67
RAB3GAP1	0.67
KPNA1	0.67
C2orf29	0.67
MBD6	0.67
C3orf19	0.67
ZNF791	0.67
CCNI	0.67
PPM1A	0.67
DDX18	0.67
CLASP1	0.67
TARDBP	0.67
RASA1	0.67
STAMBP	0.67
C2orf60	0.67
TLE4	0.67
AFF3	0.67
XRCC2	0.67
ATRX	0.67
ZNF764	0.67
MRPL19	0.67
PPP1R8	0.67
UBE2B	0.67
COX18	0.67
DDX6	0.67
LRRC59	0.67
CANX	0.67
POM121	0.67
PIKFYVE	0.67
GNAS	0.67
ATAD1	0.67
SCFD1	0.67
XPOT	0.67
RNPC3	0.67
PPIL3	0.67
C14orf118	0.67
NKIRAS2	0.67
SPTLC1	0.67
GRLF1	0.67
ZNF217	0.67
TECPR2	0.67
GAPVD1	0.67
CEP97	0.67
SUCLA2	0.67
ING3	0.67
MED13L	0.67
WHSC1	0.67
QRICH1	0.67
NRF1	0.67
FAM120A	0.67
GK5	0.67
KDM6B	0.67
POLR3A	0.67
TUBGCP4	0.67
KIF3A	0.67
TAB3	0.67
RPAP2	0.67
RAB10	0.67
GMEB1	0.67
TBC1D5	0.67
ZNF382	0.67
GOSR1	0.67
STX17	0.67
POLR2K	0.67
ATG4C	0.67
KIAA1191	0.67
CSRNP2	0.67
ECD	0.67
TMED4	0.67
KPNA3	0.67
FAM98B	0.67
NKTR	0.67
AHCYL1	0.67
THAP5	0.67
CCDC47	0.67
MPHOSPH10	0.67
TAF2	0.67
NUPL1	0.67
ZRANB1	0.67
LAMA5	0.67
ANGPT2	0.67
MED28	0.67
EPT1	0.66
USP42	0.66
ZNF146	0.66
TACC1	0.66
TM9SF2	0.66
IRF2	0.66
ACAP2	0.66
RSF1	0.66
HMGXB3	0.66
ZNF347	0.66
GTF2E1	0.66
ATP2C1	0.66
UNK	0.66
MTMR9	0.66
ENTPD5	0.66
RREB1	0.66
SLC4A1AP	0.66
COG5	0.66
FBXW11	0.66
RHOT1	0.66
ANKHD1-EIF4EBP3	0.66
SMCHD1	0.66
ARID2	0.66
PTPRC	0.66
ZFX	0.66
ANKHD1	0.66
NUP107	0.66
ANKRD32	0.66
NAT1	0.66
SMNDC1	0.66
SLC44A1	0.66
CHST14	0.66
FANCF	0.66
GALNT4	0.66
C11orf30	0.66
EFCAB4B	0.66
CCDC88C	0.66
UBP1	0.66
SUPT6H	0.66
WAPAL	0.66
NCRNA00081	0.66
EIF4G3	0.66
TIAL1	0.66
ZNF816A	0.66
AHR	0.66
LOC652276	0.66
C12orf49	0.66
FMR1	0.66
SHQ1	0.66
TRAK2	0.66
BAHD1	0.66
SAPS3	0.66
ZHX1	0.66
CENPK	0.66
AP1G1	0.66
DPH3	0.66
MYNN	0.66
DYRK2	0.66
SLC35B3	0.66
C5orf25	0.66
DCUN1D1	0.66
ACAD10	0.66
QTRTD1	0.66
CDV3	0.66
CLCC1	0.66
UBXN4	0.66
RAB5B	0.66
UBXN7	0.66
FAM126B	0.66
DNAJC16	0.66
SNX13	0.66
C11orf61	0.66
COPB2	0.66
FNTA	0.66
ZNF91	0.66
ZNF440	0.66
USP24	0.66
SPOPL	0.66
C11orf58	0.66
ZNF527	0.66
RBBP4	0.66
PRKAR1A	0.66
ATP2A2	0.66
PPWD1	0.66
HAUS2	0.66
NFYC	0.66
AHCTF1	0.66
ETV3	0.66
TMEM43	0.66
FUT11	0.66
ZBTB10	0.66
TCF20	0.66
ZNF570	0.66
CSNK2A1	0.66
SERINC3	0.66
CHD6	0.66
THAP2	0.66
MAPK6	0.66
PCM1	0.66
TMCC1	0.66
SFRS18	0.66
CAND1	0.66
OTUD3	0.66
SFRS4	0.66
C17orf39	0.66
SRRM2	0.66
ANKS1A	0.66
TAF5L	0.66
TBC1D14	0.66
PKNOX1	0.66
NSUN3	0.66
RSBN1L	0.66
CYP20A1	0.66
STK35	0.66
NAA30	0.66
RBBP5	0.66
UBIAD1	0.66
LOC285033	0.66
LCORL	0.66
LUC7L2	0.66
C1orf58	0.66
C17orf85	0.66
PARG	0.66
ZFP1	0.66
GSK3B	0.66
PANK3	0.66
BICD2	0.66
USP8	0.66
ZNF304	0.66
TPP2	0.66
BMPR2	0.66
UBQLN1	0.66
KPNA6	0.66
SDAD1	0.66
RAD18	0.66
DYNC1H1	0.66
ZNF518B	0.66
PTPN9	0.66
ECT2	0.66
ESCO1	0.66
MPP5	0.66
ZNF169	0.66
AZI2	0.66
PPM1D	0.66
CASC3	0.66
MTOR	0.66
CCNYL1	0.66
SMYD2	0.66
ZNF761	0.66
LSM11	0.66
C22orf30	0.66
ATAD2	0.66
CAPRIN1	0.66
ARL15	0.66
GATAD2B	0.66
ZNF845	0.66
EIF2C4	0.66
CCNY	0.65
PIGG	0.65
TRIM56	0.65
KIAA0831	0.65
SKIV2L2	0.65
ATXN7L3	0.65
ANKRD36	0.65
CCNE2	0.65
RNF111	0.65
NEK9	0.65
DOPEY1	0.65
DOCK8	0.65
PDE6D	0.65
FAM135A	0.65
KIAA1524	0.65
ZNF826	0.65
TTC5	0.65
FXR1	0.65
ZNF461	0.65
KCTD20	0.65
GINS4	0.65
NUP160	0.65
IQGAP1	0.65
CEP76	0.65
CCT6P1	0.65
DIS3L	0.65
DLAT	0.65
USP7	0.65
HNRNPUL2	0.65
TRMT11	0.65
SLC25A40	0.65
YWHAG	0.65
PI4K2B	0.65
ZCCHC11	0.65
PAIP2	0.65
CHUK	0.65
PER2	0.65
CMTM6	0.65
ZNF813	0.65
UBE2G2	0.65
FAM60A	0.65
FNBP4	0.65
TET2	0.65
TMEM188	0.65
SS18L1	0.65
CEP152	0.65
ORC6L	0.65
MFSD8	0.65
RFX3	0.65
LUZP6	0.65
FAM177A1	0.65
KIF23	0.65
C4orf41	0.65
ZNF550	0.65
RNF10	0.65
TBC1D23	0.65
GNAI3	0.65
RBM33	0.65
LARS	0.65
ARIH2	0.65
MLL4	0.65
ZBTB39	0.65
HNRNPF	0.65
IPO7	0.65
HIPK2	0.65
DAP	0.65
SLC25A12	0.65
POLR2C	0.65
CBX5	0.65
ATAD5	0.65
CDC14A	0.65
ZNF37B	0.65
KCTD10	0.65
PTDSS1	0.65
ZNF548	0.65
KIAA1967	0.65
ZC3H4	0.65
WDR48	0.65
RBM39	0.65
C14orf106	0.65
TBK1	0.65
YEATS2	0.65
ACTR6	0.65
ZFYVE20	0.65
ZBTB26	0.65
NCAPH	0.65
ELF2	0.65
HJURP	0.65
ARFGEF1	0.65
UBE3C	0.65
MYST2	0.65
LARP4B	0.65
DNAJC13	0.65
FAM55C	0.65
BAZ1B	0.65
CCDC41	0.65
CBLL1	0.65
SNX6	0.65
UBN2	0.65
HDHD2	0.65
PAQR3	0.65
C4orf23	0.65
VPS4B	0.65
FCF1	0.65
STAT5B	0.65
ZNF585A	0.65
RAB22A	0.65
SLC39A10	0.65
STAG3L2	0.65
PMS1	0.65
PSPC1	0.65
C5orf41	0.65
LPP	0.65
SAMD8	0.65
TMED5	0.65
OSGEPL1	0.65
BCL2L13	0.65
ZNF184	0.65
CDC73	0.65
ZNF420	0.65
KIAA1715	0.65
AP2B1	0.65
HDAC4	0.65
CCNJ	0.65
LRRC37B	0.65
ESCO2	0.65
BAG5	0.65
TIRAP	0.65
XRCC5	0.65
FBXO28	0.65
BACH2	0.65
EVI5	0.65
IFT80	0.65
PDPR	0.65
PPP2CB	0.65
OCIAD1	0.65
DYNC1I2	0.65
BTF3L4	0.65
PHACTR4	0.65
SENP2	0.65
SRPK2	0.65
ZNF367	0.65
TRIM44	0.65
BACH1	0.65
HIATL1	0.65
RAD23B	0.65
CHRAC1	0.65
GCA	0.65
SNRNP48	0.65
CDK13	0.65
ADSS	0.65
C20orf72	0.65
RAP1A	0.65
YIPF4	0.65
OSMR	0.65
C9orf6	0.65
RIF1	0.65
BRD1	0.65
CUL1	0.65
DUSP11	0.65
MGAT2	0.65
PDZD8	0.65
QSER1	0.65
RNF19A	0.65
PNN	0.65
HNRNPL	0.65
USP1	0.65
RBL1	0.65
ZNF684	0.65
MAPRE1	0.65
RPP14	0.65
RAD51AP1	0.65
SETD1A	0.65
PLEKHG1	0.65
GATC	0.65
AP1AR	0.65
ITSN2	0.65
ZWILCH	0.65
ZNF639	0.65
GFM1	0.65
FAM149B1	0.65
UHRF1BP1L	0.65
C10orf78	0.65
GBF1	0.65
TMEM194A	0.65
NT5C2	0.65
KIAA0947	0.65
RPS6KA3	0.65
TAOK3	0.64
LARP7	0.64
IPW	0.64
KIAA0232	0.64
SLC35A1	0.64
TDP1	0.64
HEATR5A	0.64
USP15	0.64
NAB1	0.64
MPHOSPH9	0.64
TPR	0.64
FBXL4	0.64
ZNF280D	0.64
FANCD2	0.64
ZNF230	0.64
ZNF434	0.64
FYCO1	0.64
ZNF397OS	0.64
RBL2	0.64
ZNF619	0.64
TOX4	0.64
ZBTB1	0.64
CSNK1G3	0.64
KIAA1328	0.64
ANKIB1	0.64
PHTF2	0.64
PAIP1	0.64
RACGAP1	0.64
UBE2D3	0.64
TRIP11	0.64
ZCCHC6	0.64
MARK2	0.64
FAM175B	0.64
CCDC25	0.64
AASDH	0.64
PARP11	0.64
MTMR10	0.64
ZNF252	0.64
TADA2A	0.64
DIS3	0.64
CEP78	0.64
BPTF	0.64
LOC389333	0.64
ABI1	0.64
CMPK1	0.64
C5orf44	0.64
CAB39	0.64
NAF1	0.64
ZNF443	0.64
KIF20A	0.64
ZFP161	0.64
ST8SIA4	0.64
COQ10B	0.64
ZNF384	0.64
C16orf63	0.64
UNC119B	0.64
ERCC4	0.64
APPL2	0.64
ZNF737	0.64
KIAA0564	0.64
ZNF22	0.64
PRKCI	0.64
CCDC99	0.64
HIRA	0.64
MARCH5	0.64
PEX1	0.64
ITPR1	0.64
SLC4A7	0.64
C6orf204	0.64
SUMO2	0.64
PPAT	0.64
NIPA1	0.64
MLH3	0.64
MOAP1	0.64
ZNF41	0.64
ZZEF1	0.64
BBS1	0.64
WBP11	0.64
CDC27	0.64
ZNF322A	0.64
TSC1	0.64
SPTY2D1	0.64
WDR7	0.64
ISOC1	0.64
GTF2I	0.64
AGPAT5	0.64
MRPL42	0.64
ARHGAP11A	0.64
SSH2	0.64
MAN2A2	0.64
CNOT4	0.64
VPS39	0.64
NSL1	0.64
RNF168	0.64
BRAP	0.64
ZC3H7B	0.64
SCFD2	0.64
ZNF180	0.64
LOC402377	0.64
ZC3H11A	0.64
ALKBH8	0.64
METTL3	0.64
C3orf38	0.64
CLK4	0.64
TANK	0.64
TSHZ1	0.64
TBC1D24	0.64
CCDC117	0.64
TMEM182	0.64
DHX29	0.64
MARS2	0.64
C20orf43	0.64
TNFRSF11B	0.64
METTL10	0.64
WDR36	0.64
DDX52	0.64
TUBE1	0.64
SMC2	0.64
MED17	0.64
SEC24C	0.64
PIGN	0.64
ZNF326	0.64
TRIM59	0.64
ZNF12	0.64
ZNF583	0.64
TOR1AIP1	0.64
TNRC6B	0.64
VPS35	0.64
TSC22D2	0.64
HMG20A	0.64
LRRC8B	0.64
USP36	0.64
WIPF1	0.64
EDEM3	0.64
ZNF441	0.64
CLDND1	0.64
PDPK1	0.64
ZNF273	0.64
PPP2R2D	0.64
CUL4A	0.64
PPP1R15B	0.64
ING5	0.64
ZNF681	0.64
PDP2	0.64
C14orf43	0.64
TSTD2	0.64
ZBTB40	0.64
ARHGEF12	0.64
ZNF670	0.64
MRFAP1L1	0.64
C3orf17	0.64
C15orf29	0.64
TSPAN5	0.64
MCCC2	0.64
TYW3	0.64
ARHGAP18	0.64
PLAGL2	0.64
FAM172A	0.64
CHD4	0.64
MBLAC2	0.64
UBA5	0.64
PRR12	0.64
RLIM	0.64
SUPT7L	0.64
DDX3X	0.64
PATL1	0.64
ZNF131	0.64
TMEM39A	0.64
YTHDF1	0.64
ITFG2	0.64
ZNF747	0.64
HNRNPA0	0.64
PCBP1	0.64
ZNF649	0.64
FAM104A	0.64
TFAM	0.64
PURB	0.64
EPM2AIP1	0.64
PPPDE1	0.64
KHNYN	0.64
SYNE2	0.64
TWF1	0.64
PCGF6	0.64
TMEM161B	0.64
CASP8	0.64
TTC35	0.64
FAM53C	0.64
TMEM20	0.64
MSL2	0.64
LOC100190986	0.64
SPATA5	0.64
HMMR	0.64
PSME3	0.64
ZNF383	0.64
ERCC5	0.63
DIMT1L	0.63
CHMP7	0.63
KRCC1	0.63
DNAJC25	0.63
ZC3H14	0.63
AKT2	0.63
TOMM70A	0.63
VMA21	0.63
KTN1	0.63
ACBD5	0.63
SECISBP2	0.63
HACE1	0.63
MAPK14	0.63
CDCA7	0.63
MTUS1	0.63
GDAP2	0.63
CEBPG	0.63
SMU1	0.63
RGP1	0.63
RSRC2	0.63
PITPNB	0.63
ATMIN	0.63
ITPR3	0.63
METTL2B	0.63
EME2	0.63
INTS12	0.63
U2AF2	0.63
PPP3CB	0.63
SMG7	0.63
ELK3	0.63
GALNT1	0.63
NUP214	0.63
ASCC3	0.63
KIAA1430	0.63
MRE11A	0.63
ITPRIPL1	0.63
KIAA0406	0.63
CABLES2	0.63
MAP3K1	0.63
SCAPER	0.63
PCF11	0.63
BTBD7	0.63
LRCH3	0.63
SMCR8	0.63
TOP1	0.63
AGTPBP1	0.63
FAM160B1	0.63
AVL9	0.63
API5	0.63
RAB2B	0.63
NCRNA00115	0.63
PAK4	0.63
TBRG1	0.63
WDR3	0.63
CCDC126	0.63
GRSF1	0.63
APAF1	0.63
NDFIP2	0.63
PTBP1	0.63
GNL3L	0.63
LOC729176	0.63
ZNF354B	0.63
SERBP1	0.63
KBTBD7	0.63
UTP20	0.63
DCAF5	0.63
KIAA1009	0.63
SMC3	0.63
MTRR	0.63
ZCCHC9	0.63
ARL6IP6	0.63
SPG11	0.63
FTSJD1	0.63
STK3	0.63
FAM122A	0.63
NAA40	0.63
SNURF	0.63
SNAP29	0.63
HERC1	0.63
SMAD2	0.63
TEP1	0.63
CEP55	0.63
PHF8	0.63
RALBP1	0.63
MPPE1	0.63
ZNF397	0.63
ZNF76	0.63
ZNF281	0.63
ANKRD46	0.63
RAD52	0.63
KIAA2026	0.63
NUP188	0.63
ARRDC3	0.63
CRBN	0.63
ACIN1	0.63
NUP54	0.63
CHERP	0.63
SIN3B	0.63
C4orf42	0.63
C2orf44	0.63
GORAB	0.63
ANKRD26	0.63
ZMYM5	0.63
NFAT5	0.63
UBN1	0.63
USP33	0.63
TLK2	0.63
SAV1	0.63
CDR2	0.63
ZNF566	0.63
NT5DC3	0.63
SDCCAG1	0.63
GFM2	0.63
PEX2	0.63
GPATCH1	0.63
MTA3	0.63
TAF1	0.63
HNRNPAB	0.63
C1D	0.63
RNF219	0.63
E2F6	0.63
FASTKD1	0.63
ZNF592	0.63
OSBPL10	0.63
CYB5R4	0.63
DMXL1	0.63
NCOA5	0.63
SLC35E1	0.63
DDX1	0.63
VPS54	0.63
DCAF10	0.63
VPS26A	0.63
LOC144438	0.63
ARID5B	0.63
CCDC45	0.63
BCOR	0.63
WHSC2	0.63
C9orf64	0.63
MMAA	0.63
UBXN2A	0.63
ARL6IP1	0.63
SFRS14	0.63
SNX19	0.63
SGK269	0.63
MKLN1	0.63
ELL	0.63
LPIN2	0.63
EML4	0.63
DDX17	0.63
STAM2	0.63
UTP15	0.63
MBD1	0.63
BTAF1	0.63
C5orf28	0.63
PTER	0.63
COL4A3BP	0.63
ZSWIM6	0.63
ZC3H18	0.63
FBXO21	0.63
TAF13	0.63
DENND1B	0.63
ENTPD4	0.63
CYB5RL	0.63
SYNJ1	0.63
ULK2	0.63
TET3	0.63
MTMR1	0.63
MKNK1	0.63
KLRAQ1	0.63
CTNNB1	0.63
FAM200A	0.63
FLCN	0.63
TNRC6A	0.63
ZNF808	0.63
DCLRE1A	0.63
ZNF615	0.63
CALM1	0.63
ACTL6A	0.63
ATP7A	0.63
FEM1A	0.63
MYO5A	0.63
ZNF45	0.63
VEZF1	0.63
ATPAF1	0.63
ZNF569	0.63
FAM49B	0.63
LMAN1	0.62
CHD1	0.62
GTPBP1	0.62
LOC100132707	0.62
KIAA0368	0.62
ISCA1	0.62
SLC25A24	0.62
LOC100131193	0.62
SCLT1	0.62
NCL	0.62
MTO1	0.62
FAM168A	0.62
TUBGCP5	0.62
SBDSP1	0.62
EIF4EBP2	0.62
ZNF117	0.62
EXOC8	0.62
TOPORS	0.62
CCNL1	0.62
HERC4	0.62
ZNHIT6	0.62
G3BP1	0.62
CP110	0.62
TXNDC12	0.62
ALG10B	0.62
BAT2L2	0.62
YTHDF2	0.62
RTCD1	0.62
NUP205	0.62
LRRC57	0.62
RAB18	0.62
C8orf37	0.62
MEGF9	0.62
ZNF844	0.62
MSH2	0.62
BRPF3	0.62
TTPAL	0.62
IRAK4	0.62
GIT2	0.62
PRKCA	0.62
MSL1	0.62
FAM18B	0.62
ZNF709	0.62
RBM7	0.62
GPD1L	0.62
DCTN4	0.62
DYNC1LI1	0.62
ZNF317	0.62
CHD2	0.62
IFT88	0.62
KBTBD2	0.62
MIS12	0.62
ZDHHC2	0.62
MOBKL1B	0.62
WIZ	0.62
DCAF12	0.62
SRBD1	0.62
NAA50	0.62
MAP4K5	0.62
UHRF1BP1	0.62
JAK1	0.62
TOR1AIP2	0.62
AKT1	0.62
CASP2	0.62
ZNF785	0.62
KIAA1704	0.62
TTC30B	0.62
SIK2	0.62
CENPE	0.62
RBM14	0.62
PRMT10	0.62
ARFIP1	0.62
DNAJC21	0.62
LOC100132247	0.62
FBXW7	0.62
EIF2C2	0.62
SBDS	0.62
UPRT	0.62
MAP1LC3B2	0.62
MOCS2	0.62
SENP1	0.62
STXBP5	0.62
CD46	0.62
CLTC	0.62
RPRD2	0.62
SMCR7L	0.62
NUP98	0.62
NCBP1	0.62
HIF1AN	0.62
GXYLT1	0.62
PPFIA1	0.62
TTC17	0.62
ZNF799	0.62
CAMSAP1	0.62
EXOC1	0.62
ENTPD7	0.62
ZNF586	0.62
RPE	0.62
CBX4	0.62
BTBD1	0.62
STAU1	0.62
IMPA1	0.62
LOC285074	0.62
PIK3R1	0.62
BLZF1	0.62
ZNF689	0.62
SEC31A	0.62
PRPF40A	0.62
RFWD3	0.62
LYN	0.62
RAD51L3	0.62
PPP1R16B	0.62
FBXO45	0.62
ZNF714	0.62
NF2	0.62
INCENP	0.62
NUP155	0.62
EVI2A	0.62
MAFK	0.62
MTR	0.62
SLC30A7	0.62
SLC5A3	0.62
FTO	0.62
ZDHHC13	0.62
SSR1	0.62
BRD2	0.62
RBM15B	0.62
AGBL5	0.62
C17orf63	0.62
HAUS6	0.62
ZNF321	0.62
ZNF792	0.62
VPS13D	0.62
TMEM194B	0.62
ZNF701	0.62
ANKFY1	0.62
FIP1L1	0.62
TGOLN2	0.62
SART3	0.62
SRP72	0.62
ZNF227	0.62
MAK16	0.62
TNFSF8	0.62
OGFOD1	0.62
TTC14	0.62
NMT1	0.62
NRD1	0.62
GLUD2	0.62
BCL9	0.62
RNF145	0.62
SFMBT2	0.62
FAM190B	0.62
STAT6	0.62
[truncated: 5,149 more rows]

## Sheet: SupplementaryTable7
Cancer Hallmark	Overlap	P-value	Adjusted P-value	Odds Ratio	Hallmark vs. hallmark	Genes			Supplementary Table 6: List of MSI2 co-expressed genes from Supplementary Table 5 was submitted to the Cancer Hallmarks Tool (https://cancerhallmarks.com/, Gyorffy B et al.) and assessed for overrepresented hallmark-associated genes against a pre-defined set of 1574 genes, the “Core cancer hallmark gene set”.
SUSTAINING PROLIFERATIVE SIGNALING	307/655	0.00104	0.00174	1.28	0.92	MAP2K1;CHEK1;MAX;FZD5;TGFBR2;MDM2;RASA1;BRAF;GNA12;ACSL4;PAK2;S1PR1;RASA2;PIK3CD;CRKL;FLT1;CASP8;NOTCH2;RGL1;OSMR;FAS;AKT2;PAK4;ROCK2;RACGAP1;GNAZ;DGKE;RPS6KB1;RALB;BTRC;PIK3AP1;HDAC2;BMP2;CCND1;KDR;IRS1;RASA3;GNAQ;ACVR1B;VEGFA;TJP1;CDK2;IKBKB;GNB5;ATF6B;GNG12;TIAM1;TP53BP2;IGF1R;RAP1B;STAT2;YWHAZ;RIPK1;IL1R1;PAG1;NPM1;FZD4;MAPK14;PPP2R2A;YWHAG;HSP90AA1;NCK2;AKT1;MED1;PPP2R5E;PIK3CB;GNAI3;CREB1;R…
GENOME INSTABILITY	128/178	<1e-6	<1e-6	3.72	1.41	CHEK1;RFC4;RAD23A;ATRX;WDR48;RNF8;NHEJ1;ATR;LIG4;CDK7;XRCC2;BID;NBN;EME1;CLSPN;FANCC;UNG;BARD1;DDB1;USP1;TOP3A;POLH;CASP8;FANCF;ERCC6;APLF;RAD54B;XRCC5;HUS1;TP53BP1;RPA1;RFC3;KAT5;RFC1;FAS;RAD1;CDK1;XPA;CEP164;PCNA;UBE2N;FANCA;CDC6;UBE2T;PMS2;PARP3;ERCC3;FANCM;CASP9;APEX1;XRCC1;RAD21;RBBP8;APTX;CCND1;RAD52;FBXW7;FANCE;REV1;BLM;TIMELESS;MUS81;TNFRSF10B;CDK2;SMARCAL1;NEIL3;RB1;MLH1;POLD3;SUMO1;ERCC…
EVADING GROWTH SUPPRESSORS	220/407	<1e-6	<1e-6	1.72	1.06	MAP2K1;PBRM1;EPAS1;BRAP;THBS1;MAX;FZD5;TGFBR1;TGFBR2;BMP4;RASA1;ROCK1;CBLB;PRKCE;GNA11;SHC1;ATR;NF1;RBL1;MDM4;ARF6;FOXO3;ETS1;FZD3;PAK2;S1PR1;PIK3CA;SMAD3;SMAD2;RASA2;RAP1A;PIK3CD;BARD1;EPHA2;FGF7;DDX3X;MAPK1;PRKACA;CRKL;HDAC4;GNAI1;MAPKAPK5;MAPK9;ARHGAP26;NCK1;SIRT1;CDC73;MAP2K4;RIPK2;CDKN1B;INPP5D;KSR1;NF2;NOTCH2;SOS1;PTCH1;MAPK8;CDKN2C;RGL1;MAPKAPK3;RALBP1;PTPN11;GRB2;MAP4K4;GSK3B;RABEP1;MEN1;…
EVADING IMMUNE DESTRUCTION	60/106	0.00081	0.00162	1.88	1.11	CD28;MAP2K1;TRAF6;VAV3;CXCR4;IKBKB;TIAM1;SH2D1A;AKT2;AKT1;PTK2B;CCL2;CBLB;HCK;PIK3R2;GNAI2;CD86;SHC1;LYN;PLCB3;PIK3CB;PIK3R3;MAPK3;IFNGR1;JAK1;FYN;PIK3CG;STAT1;CD3G;HIF1A;BCL6;GNG2;PRKCB;KRAS;PIK3CA;PRF1;PIK3R1;ARRB2;PIK3CD;PTK2;RHOA;MAPK1;IL12A;JAK2;PTPRC;CBL;PDCD1;STAT3;GNB1;RAF1;MAPK14;AKT3;CARD11;NRAS;PRKCD;IL7R;CTNNB1;SOS1;PTPN11;GRB2
SUSTAINED ANGIOGENESIS	52/117	0.25033	0.27815	1.16	0.87	MAP2K1;EPAS1;CDH5;THBS1;TGFBR1;CXCR4;TGFBR2;AKT1;NOS3;ROCK1;PTK2B;CCL2;IGF1R;SDC2;VEGFA;ROCK2;NF1;MAPK3;ITGB1;ITGAV;HIF1A;PRKCB;KRAS;CAV1;PIK3CA;PIK3R1;PIK3CD;VEGFC;EPHA2;PRKACA;MAPK1;PDPK1;RHOA;GAB1;ANGPT2;FLT1;TEK;BRCA1;KDR;MTOR;STAT3;RAF1;FZD4;IL10;AKT3;ARHGEF1;CTNNB1;PRKCA;PTPN11;GRB2;TGFB1;ARNT
TISSUE INVASION AND METASTASIS	259/624	0.40761	0.40761	1.02	0.82	MAP2K1;MAPK8IP3;SSX2IP;THBS1;MAX;TGFBR1;VAV3;TGFBR2;WASL;MSN;RASA1;ROCK1;CBLB;BIRC3;TLR4;PRKCE;GNA11;BRAF;SDC2;TAOK2;PPP3R1;SHC1;PTPRJ;DVL1;NF1;ARF6;CD47;SPN;CTNNA1;FYN;GNA12;MAP3K12;ETS1;PIP5K1A;ELMO2;PAK2;S1PR1;PIK3CA;SMAD3;DVL2;SMAD2;RAP1A;JAM3;PIK3CD;BMPR1A;PPP3CA;EXOC2;ARHGDIA;EPHA2;PRKACA;MAPK1;BAMBI;CRKL;FLT1;GNAI1;PTPRC;MAPKAPK5;F2R;MAPK9;CASP8;MAP4K3;DOCK1;NCK1;MAP3K14;MAP2K4;CDKN1B;MAP3…
TUMOR-PROMOTING INFLAMMATION	37/66	0.00936	0.01338	1.84	1.1	MAP2K1;TNFAIP3;IKBKB;GNB5;MYD88;ROCK1;TLR4;NFKB1;GNAI2;ROCK2;PLCB3;SYK;GNAI3;ATM;SPN;FCGR2A;GNG2;PRKCB;IL1R1;KRAS;PIK3R1;PIK3CA;RHOA;PRKACA;JAK2;GNAI1;PRKCQ;CASP8;PDCD1;STAT3;GNB1;MAP2K4;MAPK14;PRKCD;CARD11;PTPN11;IL6ST
RESISTING CELL DEATH	240/423	<1e-6	<1e-6	1.92	1.11	MAP2K1;CHEK1;EPAS1;THBS1;TGFBR1;TGFBR2;BMP4;MDM2;RASA1;BIRC3;TLR4;PRKCE;BRAF;SHC1;ATR;NF1;MDM4;LMNB2;CCNE1;FOXO3;CCNG1;FYN;CTNNA1;BID;HSP90B1;PAK2;PIK3CA;SMAD3;SMAD2;RAP1A;NFE2L2;ARHGDIA;BARD1;PRKACA;DDX3X;MAPK1;IL12A;GNAI1;MAPK9;CASP8;IL6R;SIRT1;MAP3K14;CDC73;MAP2K4;RIPK2;BIRC2;MAP3K2;MYB;CDKN1B;CAMK2G;NOTCH2;SOS1;MAPK8;MAPKAPK3;PTPN11;GRB2;BIRC6;MAP4K4;GSK3B;RPS6KA3;FAS;IL12RB1;AKT2;CDK1;PTK2B;…
REPROGRAMMING ENERGY METABOLISM	70/155	0.16302	0.20378	1.19	0.89	MAP2K1;RPE;PRPS2;PFKFB3;PDK1;PDHB;OGDH;SUCLA2;AKT2;MDM2;PTEN;PRKAG2;CCNA2;AKT1;FASN;CD36;PGK1;PRPS1;SDHA;BRAF;SDHD;COX7A2L;BNIP3;LDHA;NDUFS1;PRKAG1;RPTOR;SUCLG2;RPIA;HIF1A;HK1;DLAT;DNMT3A;KRAS;PFKP;ADPGK;PRKAA1;DLD;PRKAB2;NFE2L2;DLST;ACLY;MAPK1;HK2;IDH1;CCND1;PFKFB2;PGAM1;PFKM;ACACA;PGAM2;PGAM4;CS;SIRT1;MTOR;BPGM;VHL;CDKN1B;SDHC;PPARG;NOTCH1;UQCRC2;PHKB;PGM1;PDHA1;GYS1;PGM2;H6PD;ACO2;IDH3A
REPLICATIVE IMMORTALITY	65/94	<1e-6	<1e-6	3.22	1.36	CDK2;MAP2K1;FAS;ATRX;ETS2;ID2;RB1;AKT2;MDM2;CDKN2B;AXIN1;TNKS;PTEN;AKT1;IGF1R;TERF1;PIK3R2;E2F3;PPARD;PIK3CB;CDK4;PIK3R3;ATM;CCNE1;MAPK3;MSH2;PIK3CG;ETS1;TINF2;NBN;PRKCB;PPP2R1B;KRAS;RTEL1;SP1;PIK3CA;SMAD3;PIK3R1;SMAD2;RAP1A;CCND2;PIK3CD;POT1;MAPK1;BMP2;CCND1;KDR;CDK6;MAPK9;E2F4;PPARG;CDKN1B;RAF1;MAPK14;JUN;RAD50;AKT3;NRAS;CDKN2D;CTNNB1;E2F5;MAPK8;PRKCA;GRB2;TGFB1

## Sheet: SupplementaryTable8
Supplementary Table 7: List of MSI2 co-expressed genes from Supplementary Table 5 also underwent Gene Ontology (GO) term analysis using the Database for Annotation, Visualization and Integrated Discovery (DAVID) tool (https://davidbioinformatics.nih.gov/). Here, overrepresentation of pathways within the Biologic Process GO term set (GO-BP) was analyzed. The resulting table is attached as a separa…
