# Supplementary material for: Prognostic marker Musashi-2 modulates DNA damage response and radioresistance in diffuse large B-cell lymphoma
Source: Front Cell Dev Biol. 2025 Aug 6;13:1575483. doi: 10.3389/fcell.2025.1575483 (PMC12364875; doi:10.3389/fcell.2025.1575483)
Supplement: Supplementary file 4 [file DataSheet2.csv]

Category	Term	Count	%	PValue	Genes	List Total	Pop Hits	Pop Total	Fold Enrichment	Bonferroni	Benjamini	FDR
GOTERM_BP_DIRECT	GO:0006355~regulation of DNA-templated transcription	473	7.63149403033237	8.7274526148534e-58	RB1, ATF2, ZNF175, TRRAP, BACH1, MYB, GPBP1, ZNF169, ZNF17, ZNF18, MEF2C, ZNF19, DAXX, ZNF283, ZNF282, ZNF160, ZNF281, SOX13, ZNF10, RFX3, ZNF12, HCFC2, HCFC1, EWSR1, ZSCAN21, PRKCQ, ATF7, ATF5, ZNF398, ZNF28, ZNF274, ZNF395, ZNF273, MEAF6, SRCAP, ZNF20, CDCA7, ZNF22, BAZ2A, ZNF23, HIF1A, ZNF26, POM121C, RREB1, ZNF268, ZNF267, ZNF146, ZNF266, ZNF264, ZNF143, CREBBP, JUN, ZNF263, ZNF383, ZNF141, Z…	5806	858	19734	1.87375129176714	7.50473650351244e-54	7.50473650351244e-54	7.29004116918705e-54
GOTERM_BP_DIRECT	GO:0006357~regulation of transcription by RNA polymerase II	755	12.1813488222007	1.85613989688775e-54	ATF1, RB1, ATF2, ZNF175, ZNF174, TRRAP, ZNF292, BACH1, ELK1, BACH2, ELK3, ELK4, ZXDA, ZMIZ1, ZMIZ2, ZXDB, CREB3L2, ZXDC, ADNP2, BBX, FOXO3B, PKNOX1, ZNF169, HOXA5, DDX17, ZNF17, MED1, ZNF18, ZNF19, ZNF283, PRKCB, ZNF160, MED8, SOX13, ZNF10, RFX3, ZNF12, RFX1, HCFC2, MED4, ZNF14, MED6, WDR77, ZNF16, RFX7, PRKAR1A, ZSCAN22, ZSCAN21, RFX5, HOXB3, ATF7, ATF5, ATF6, CGGBP1, ZNF398, ZSCAN29, ZNF397, ZN…	5806	1606	19734	1.59786286269754	1.59609469733378e-50	7.98047348666889e-51	7.7521682793517e-51
GOTERM_BP_DIRECT	GO:0045893~positive regulation of DNA-templated transcription	364	5.8728622136173	8.22379030576435e-35	TRRAP, ELK1, ACTB, UBE2L3, CCAR1, ZXDA, KAT5, ZXDC, GPBP1, RPS6KA1, CREB3L2, MYB, TRIM24, TRIM25, AKT1, EPC1, EPC2, TRIM27, BTRC, TRIM21, ATXN7L3, NFRKB, TRIM22, RNF111, CDK5RAP2, ABT1, ACVR1, MEF2A, MED1, DAXX, MEF2C, SMARCC1, SMARCC2, PRKCB, ACTN1, ZNF281, RFX3, HCFC2, MED4, RUNX3, RUNX2, WDR77, RUNX1, HCFC1, NIF3L1, RFX7, TRIM13, TRIM14, TFAM, NUP98, ATF5, ZNF398, CASZ1, SRCAP, MEAF6, CTBP1, P…	5806	713	19734	1.7352016267932	7.07163728392676e-31	2.35721242797559e-31	2.28977734746832e-31
GOTERM_BP_DIRECT	GO:0006338~chromatin remodeling	210	3.38818973862536	2.20107034717961e-34	RB1, SMARCAL1, JMJD1C, ACTB, RPS6KA4, RPS6KA5, KAT5, CHEK1, DPF2, PWWP2A, NFRKB, DAXX, SMARCC1, SMARCC2, PRKCB, PRKCA, HCFC2, HCFC1, ZNF274, PAXIP1, SRCAP, MEAF6, PRKDC, ZBTB1, BAZ2A, GATA3, BAZ2B, ZNF827, MIER1, HLTF, ZBTB7A, NAA50, CREBBP, PHC1, SETDB1, SETD1B, SETD1A, SETDB2, SMARCA5, INO80, SMARCA2, SMARCA4, TADA2B, TADA2A, C6ORF89, ATM, HNRNPC, EZH1, ATR, SETD4, SUV39H2, SETD5, SETD3, SETD7,…	5806	343	19734	2.0809577706384	1.89270039153974e-30	4.73175097884936e-31	4.59638515249781e-31
GOTERM_BP_DIRECT	GO:0045944~positive regulation of transcription by RNA polymerase II	565	9.11584382058729	1.1468442667961e-33	ATF1, RB1, ATF2, ZNF175, GABPB2, MAML2, CLPB, MAML1, ZNF292, HNRNPU, GABPB1, BACH1, ELK1, DCAF6, ELK3, ELK4, TBK1, ZMIZ1, ZMIZ2, CREB3L2, ZC3H12A, MYB, GPBP1, NAMPT, AKT1, PKNOX1, HOXA5, MEF2A, DDX17, MED1, MEF2C, MED9, RFX3, MED6, HCFC1, ISL2, RFX7, ZSCAN21, RFX5, HOXB3, ATF7, MAML3, ATF5, ATF6, ZNF395, CTBP2, PRKDC, AGAP2, PRDM15, MYNN, NEDD4L, GATA3, ZNF24, HIF1A, PRDM10, PPP3R1, ZNF148, ZBTB7…	5806	1256	19734	1.52896273567208	9.86171385017965e-30	1.97234277003593e-30	1.91591803210956e-30
GOTERM_BP_DIRECT	GO:0051301~cell division	226	3.64633752823491	4.69270895765761e-33	RB1, ANKLE2, CCNK, CCNF, HNRNPU, SMC5, SMC3, SMC4, SMC2, CDC23, CDC27, CDK20, FBXO5, PRKCE, CLPX, CD2AP, ZNF16, EML4, DYNC1LI1, CCNY, ZW10, KIF20B, ZNF830, ANAPC13, SEH1L, CDCA2, ANAPC16, EPB41, NCAPG, CDCA8, BRCC3, SKA3, ARPP19, ANAPC10, NCAPH, SKA1, SKA2, DSN1, RAD21, EPB41L2, MAP4, CDK19, RCC2, PLK1, SETDB2, MICAL3, CDC7, INO80, CDC6, ZWINT, TPX2, STAG1, STAG2, CDC16, FBXL7, AHCTF1, CETN3, NCA…	5806	385	19734	1.99519708675754	4.03526043268978e-29	6.72543405448296e-30	6.533032987219e-30
GOTERM_BP_DIRECT	GO:0000122~negative regulation of transcription by RNA polymerase II	440	7.09906421426267	5.74519535801886e-28	RB1, ATF2, ZNF175, ZNF174, HNRNPU, EHMT1, SLA2, BACH1, BACH2, ELK3, ELK4, MYB, MEF2A, MED1, MEF2C, ZNF281, SOX13, MED9, DICER1, HCFC2, HCFC1, EID1, EID2, RFX5, HOXB3, ATF7, CGGBP1, ZNF274, CTBP2, CTBP1, MYNN, GATA3, MTDH, SFN, ZNF148, ZBTB7B, RREB1, ZBTB7A, ZNF268, HEXIM1, PLK3, CREBBP, JUN, ZNF263, ZNF141, ZNF140, PLK1, NFATC3, LARP7, IRF2BP2, NR1D2, NR1D1, NR2F2, PKIA, ZNF136, EZH1, HOXD8, EZH2…	5806	963	19734	1.55297506178483	4.94029348836041e-24	7.05756212622916e-25	6.8556595465045e-25
GOTERM_BP_DIRECT	GO:0016567~protein ubiquitination	244	3.93675379154566	3.36345522849791e-24	WDSUB1, CCNF, DCAF8, CBLB, DCAF5, DCAF7, DCAF6, UBE2L3, CCAR1, HERC4, RNF115, HERC3, HERC2, CDC23, HERC1, CDC27, TRIM24, FBXO4, TRIM25, FBXO3, AKT1, TRIM26, FBXO6, FBXO5, BTRC, TRIM21, FBXO7, RNF111, FBXO9, TRIM23, ARRDC4, MED1, ATG3, MED8, MED6, KCTD10, TRIM13, TRIM14, CBLL1, ANAPC16, MYCBP2, NEDD4L, RNF213, HLTF, VPS11, ATG5, BARD1, BRAP, WWTR1, HACE1, PLK1, SIAH1, EIF2AK4, RNF103, CDC16, FBXL3…	5806	474	19734	1.749643537676	2.89223515098535e-20	3.61529393873169e-21	3.51186769045538e-21
GOTERM_BP_DIRECT	GO:0015031~protein transport	220	3.54953210713133	5.09463243758931e-24	KDELR1, ITSN1, PHAX, GLE1, GOLGA2, SCAMP4, CCDC91, RINL, CHORDC1, DAG1, ARL6IP5, AP1S3, CCDC93, ARRDC4, ATG3, COG8, COG6, NUP210, COG5, ARRDC3, COG2, ATG10, COG1, AP1AR, ACTN4, SCAMP1, SCAMP2, RUFY1, ZW10, KDELR2, KIF20A, NUP205, SEH1L, LMAN2L, STXBP1, AGAP2, PIK3R2, NMD3, AAAS, SNX3, SNX4, SCFD1, SNX1, RAB11FIP1, STXBP5, SEC31B, SNX5, SNX6, SEC31A, RAB11FIP5, SURF4, RAB3IP, MYO5A, PARP11, DENND1…	5806	415	19734	1.80182528252867	4.38087443308305e-20	4.86763825898116e-21	4.72838497235372e-21
GOTERM_BP_DIRECT	GO:0006511~ubiquitin-dependent protein catabolic process	144	2.32333010648596	7.00529764640527e-24	UBE2D4, UBE3C, UBE2D2, UBE2D3, RNF19B, UBE2D1, UBE2L6, UBE3A, UBE3B, FBXO21, UBE2Z, FBXO22, UBE2L3, CCAR1, HERC4, HERC3, RNF114, CDC23, HERC1, RNF19A, PSMD3, FBXO4, TRIM25, FBXO8, BTRC, FBXO7, RNF111, MYLIP, UBE2E1, RC3H1, UBE4A, UBE4B, TRPC4AP, FBXO11, RC3H2, RNF40, KCTD6, WDR77, RNF123, RNF125, KCTD10, ANAPC2, CUL7, VCP, PSMD11, PSMD14, KLHL15, UBA6, CUL3, CUL2, CUL1, NEDD4L, UBR3, FBXO45, ATXN…	5806	235	19734	2.0827287985283	6.02385544614389e-20	5.70218488316572e-21	5.53905690534751e-21
GOTERM_BP_DIRECT	GO:0006281~DNA repair	158	2.54920942239432	7.29434047154586e-24	SMARCAL1, MDC1, RIF1, TRRAP, FMR1, UBE2D2, UBE2D3, BCCIP, TTF2, SMC3, BACH1, CDC14B, HELB, HERC2, KAT5, ALKBH1, CHEK1, RUVBL1, EPC2, FBXO6, NFRKB, MEN1, WDHD1, SUPT16H, LIG1, FBXW7, USP3, RECQL, REV1, HUS1, DYRK1B, CHD1L, CSNK1E, EID3, MSH2, MSH3, MORF4L2, PSME4, TIMELESS, DNA2, ASF1A, RTEL1, BLM, VCP, INO80D, PAXIP1, XPA, ZBTB1, XPC, PDS5B, PDS5A, ZMPSTE24, RAD51AP1, BRIP1, UBR5, HLTF, EP400, CL…	5806	267	19734	2.01133271663951	6.27240337148229e-20	5.70218488316572e-21	5.53905690534751e-21
GOTERM_BP_DIRECT	GO:0006468~protein phosphorylation	203	3.27525008067118	1.70654727655814e-23	GMFB, TP53RK, MAML1, TESK2, MYLK, RPS6KA4, LIPE, RPS6KA5, PPP4R1, TBK1, RPS6KA1, CHEK1, AKT3, CDK20, AKT1, PRKACA, PRKACB, PDK2, PDK1, ACVR1, PRKCI, PRKCH, CSNK2A1, DAPK1, PRKCB, PRKCE, PRKCD, CSNK1D, PRKCA, CSNK1E, RUNX3, PRKD3, SIK3, ULK1, PRKCQ, SIK2, CTBP1, PRKDC, TXK, PDGFB, PIK3R4, NLK, NUAK1, STK38L, CDK17, SRPK2, LYN, PLK4, PLK3, CDK19, YES1, PLK1, EIF2AK3, EIF2AK2, BRAF, EIF2AK4, PTK2, S…	5806	376	19734	1.83504316884221	1.46746000311234e-19	1.22288333592695e-20	1.18789911675751e-20
GOTERM_BP_DIRECT	GO:0006974~DNA damage response	174	2.80735721200387	2.67374803027691e-23	SMARCAL1, ATF2, MDC1, CCNK, ANKLE1, RIF1, GFI1, SMC5, SMC6, ALKBH8, YY1, HELB, HERC2, KAT5, CCND1, ZC3H12A, CHEK1, FBXO5, MACROD2, MEN1, CSNK2A1, FBXW7, ZBTB38, METTL3, PRKCD, HUS1, UBE2E2, VRK1, CHD1L, WDR76, PIAS1, FOXP1, SLFN11, MAPKAPK2, PSME4, TIMELESS, ZNF432, BLM, VCP, UBA6, PRKDC, ZBTB1, FBXO45, PSEN1, ZBTB4, FOXO1, CDKN2AIP, HSP90B1, RAD51AP1, VCPIP1, NUAK1, ZMAT3, STK38, UBR5, ABL1, PMA…	5806	307	19734	1.92641106975711	2.29915593123511e-19	1.76858148556547e-20	1.71798594591561e-20
GOTERM_BP_DIRECT	GO:0043161~proteasome-mediated ubiquitin-dependent protein catabolic process	144	2.32333010648596	1.51220060967783e-20	UBXN2B, UBXN2A, UBE2D2, UBE2D3, UBE2D1, UBE3A, FBXO22, PSMD6, MAEA, HERC2, KAT5, PSMD2, PSMD3, PSMD1, AKT1, TRIM26, SKP2, BTRC, FBXO7, FBXO9, EPM2A, KCMF1, NHLRC3, FBXW11, FBXW7, UBE4B, KCTD2, ARMC8, KCTD5, TBL1XR1, KCTD10, TRIM13, PLAA, ANAPC2, PSMD12, VCP, PSMD11, PSMD14, CUL3, CUL1, RHOBTB3, NEDD4L, UBR2, FBXO45, UBR1, MTM1, ATXN3, RNF216, UBR5, PCBP2, PSMF1, KLHDC2, UBE2H, UBE2B, SMURF2, SMUR…	5806	249	19734	1.96562758094037	1.30034130426197e-16	9.28815217329977e-18	9.02243692331352e-18
GOTERM_BP_DIRECT	GO:0018105~peptidyl-serine phosphorylation	103	1.66182639561149	1.96584682730537e-20	RPS6KA4, RPS6KA3, RPS6KA5, TBK1, RPS6KA2, AKT2, AKT3, RPS6KA1, AKT1, PRKACA, PRKACB, CSNK1G3, PRKCI, MORC3, PRKCH, CSNK2A1, PRKCB, PRKCE, CSNK2A2, PRKCD, DYRK1A, DYRK1B, VRK1, CSNK1D, PRKCA, VRK2, CSNK1E, VRK3, UHMK1, MAPKAPK3, DGKQ, MAPKAPK2, ULK2, MAPKAPK5, PRKCQ, ULK1, CSNK1G2, CSNK1G1, TNKS, PRKDC, STK39, STK4, STK38, STK38L, CLSPN, MARK3, MARK2, SRPK2, NEK7, PLK1, EIF2AK3, CDC7, SRPK1, WNK1,…	5806	157	19734	2.22985007821911	1.69043168679988e-16	1.08609504522087e-17	1.05502406241771e-17
GOTERM_BP_DIRECT	GO:0007049~cell cycle	175	2.82349144885447	2.02087693028653e-20	RB1, MDC1, DCLRE1A, ANKLE2, CCNK, CCNT2, TXNL4B, RIF1, CCNH, BCCIP, HNRNPU, IKZF1, AHR, MKI67, CDC14A, RCBTB1, SMC2, CCAR1, PPP1CB, RPS6KA3, PPP1CC, STK10, MTBP, RASSF2, MAEA, RPS6KA1, CHEK1, RUVBL1, CDK20, PIM1, NEK1, EP300, MAP3K8, TRIM21, CSNK2A1, ANAPC7, PRKCE, USP3, CSNK2A2, PRKCD, LIG4, LIG3, CGRRF1, CD2AP, THAP1, ZNF16, HCFC1, EID1, DYNC1LI1, THAP5, DMTF1, PSME3, ANAPC4, ERH, KIF20B, ANAPC…	5806	324	19734	1.83582437070208	1.73775207235338e-16	1.08609504522087e-17	1.05502406241771e-17
GOTERM_BP_DIRECT	GO:0000209~protein polyubiquitination	112	1.80703452726686	4.80908380519388e-20	UBE3C, UBE2D2, UBE2D3, FBXO28, RNF19B, UBE2D1, UBE2L6, UBE3A, UBE3B, FBXO22, UBE2L3, NPEPPS, HERC3, RNF114, RUSC1, RNF19A, FBXO4, BTRC, TRIM21, TRIM22, RNF111, WSB1, WSB2, NHLRC3, FBXW11, UBE2E1, RC3H1, UBE4A, MUL1, UBE4B, RC3H2, RNF41, WDR77, RNF123, RNF125, UBE2V2, UBE2V1, CBFB, TNKS, CUL3, NEDD4L, UBE2J1, UBR5, UBE2H, HACE1, UBE2B, SMURF2, SMURF1, BFAR, LNPEP, UBE2A, UBE2W, UBE2T, MKRN1, MKRN2…	5806	178	19734	2.13863225566733	4.13533116408622e-16	2.43254774358013e-17	2.36295747204615e-17
GOTERM_BP_DIRECT	GO:0045892~negative regulation of DNA-templated transcription	270	4.35624394966118	1.15193355958685e-19	RB1, ZNF174, GFI1, EHMT1, IKZF1, IKZF4, CCAR1, ELK3, RPS6KA5, KAT5, MYB, TRIM24, EPC1, BTRC, SOX7, TRIM22, DAXX, SMARCC2, ZNF282, SFMBT1, SFMBT2, ZNF281, SOX13, RFX3, ZNF12, RUNX2, EID1, EID2, ATF5, SF1, ZNF397, L3MBTL3, SET, TSHZ3, CTBP2, CTBP1, PDGFB, GATA3, ZNF24, ZBTB4, DEDD2, MBTD1, ZNF827, ZNF706, ZNF703, ZNF148, PATZ1, ZBTB7A, SCAI, SNX6, HEXIM1, JUN, PHC1, XRCC5, SETDB2, NR1D2, NR1D1, NR2…	5806	573	19734	1.60157482871123	9.90547667888734e-16	5.50304259938186e-17	5.34561167957165e-17
GOTERM_BP_DIRECT	GO:0016310~phosphorylation	291	4.69506292352372	3.18633281411284e-19	PANK4, PI4K2B, MAPKBP1, PANK2, TRIO, PANK3, TP53RK, CERK, TRRAP, ULK4, TESK2, MYLK, RPS6KA4, RPS6KA3, RPS6KA5, TBK1, CLP1, RPS6KA2, AKT2, RPS6KA1, CHEK1, AKT3, PI4KAP2, CDK20, KDR, AKT1, PIP4K2B, PIP4K2C, SKP2, SEPHS1, PRKACA, PRKACB, PDK2, PDK1, ACVR1, PRKAB2, PRKCI, WSB1, PRKCH, CSNK2A1, DAPK1, PRKCB, PRKCE, PRKCD, CSNK1D, PRKCA, CSNK1E, MAPK8IP3, PRKD3, PRKAR1A, AKAP9, SIK3, ULK2, EPHA2, PRKDC…	5806	633	19734	1.5625264271476	2.73992758685563e-15	1.44206715097665e-16	1.40081252612024e-16
GOTERM_BP_DIRECT	GO:0070936~protein K48-linked ubiquitination	71	1.14553081639238	4.69273837593557e-19	UBE2D4, UBE3C, UBE2D2, UBE2D3, UBE2D1, TNFAIP3, UBE3A, RNF115, CDC23, UBE2Q2, CDC27, ARIH2, TRIM25, SKP2, BTRC, FBXO7, TRIM65, TRIM21, FBXO9, KCMF1, DTX3L, ANAPC7, UBE2E3, UBE2E1, UBE2E2, TOPORS, UBE2R2, PELI1, ANAPC4, ANAPC1, ANAPC2, ANAPC13, RNF34, ANAPC16, CUL3, MYCBP2, CUL1, RNF8, NEDD4L, RNF6, FBXO45, RNF4, NT5C2, ANAPC10, ZNRF2, RNF216, UBR5, RNF170, RFFL, UBE2H, HACE1, UBE2B, FBXO38, SYVN1…	5806	95	19734	2.5402288014214	4.035285729467e-15	2.0176428647335e-16	1.95992218270949e-16
GOTERM_BP_DIRECT	GO:0051726~regulation of cell cycle	134	2.16198773797999	1.18849941481553e-17	RB1, TRRAP, CCNF, YEATS4, ACTB, YY1, KAT5, AKT2, RUVBL1, CDK20, EPC1, EPC2, CCNL2, NBN, SKP2, CCNL1, PRKACA, BTRC, NFRKB, PRKACB, NUP214, CDKL3, CSNK2A1, TSC1, CGRRF1, UHMK1, MORF4L1, MORF4L2, MADD, KIF20B, PRR11, CDKL1, TSG101, INO80D, MEAF6, CTBP1, MBTD1, FIGNL1, ZNF703, ABL1, EP400, MBIP, SFN, ZNF268, SKIL, CDK17, BARD1, HSPA8, PRNP, DR1, CDK19, JUN, PNPT1, PLK1, INO80, PUM1, CDK9, CDK8, CDK7,…	5806	239	19734	1.90565812022479	1.02199064679987e-13	4.86662212761845e-15	4.72739791045435e-15
GOTERM_BP_DIRECT	GO:0006886~intracellular protein transport	152	2.45240400129074	1.3610774441664e-17	VPS29, IPO11, RAB3A, PDCD6, RAB3D, IPO4, IPO5, RAB43, IPO8, HERC2, AP1S2, ARFIP2, BCAP29, ARFIP1, VPS35, AP1S3, VPS39, AP2M1, TRIM23, NSF, ARL11, COG7, VPS33A, COG3, VPS33B, STX7, AP1B1, FAM91A1, RABL3, RAB38, STX1A, COPB2, COPA, RAB5B, TMED10, RAB5C, SAR1A, STXBP3, ARL6, SAR1B, COPB1, STXBP1, ARL1, VPS26A, VPS26B, DNAJC27, ARL17A, SCFD1, SNX1, SNX2, GRPEL1, SCFD2, MYO6, GRPEL2, VPS11, VTI1A, TBC…	5806	283	19734	1.82555635756358	1.17039049423869e-13	5.31995679199403e-15	5.16776358687361e-15
GOTERM_BP_DIRECT	GO:0006915~apoptotic process	257	4.14649887060342	3.6885569867517e-13	CYFIP2, NCKAP1, AHCYL1, ARL6IP1, PRF1, GHITM, CCAR1, TIAL1, RASSF3, KAT5, PEG10, RASSF5, CHEK1, ZC3H12A, RASSF6, TNFSF10, DPF2, BCAP29, MEF2A, DAXX, MEF2C, CSNK2A1, DAPK1, PRKCB, PRKCE, CSNK2A2, PRKCD, CD2AP, RRAGA, RRAGC, PSME3, VDAC1, CDCA7, BCL10, FXR1, RNF216, CHST11, PDCD10, INPP5D, RAD21, EPB41L3, PLK3, SIAH1, CIDEB, TPX2, CSRNP1, CSRNP2, HIP1, SH3KBP1, FASTKD2, TCTN3, ADAMTSL4, RFK, KIF1B,…	5806	593	19734	1.47304672319558	3.17144954742332e-09	1.37903919691643e-10	1.33958767436248e-10
GOTERM_BP_DIRECT	GO:0006397~mRNA processing	125	2.01677960632462	4.77153434360239e-13	TDRKH, TCERG1, DBR1, FMR1, GPATCH1, HNRNPR, CASC3, TTF2, TSEN2, PNN, ALKBH5, PPP4R2, KHSRP, PAPOLG, ZNF326, MTPAP, PRKACA, PRKACB, SRRM2, MBNL1, MBNL2, METTL3, THOC1, THOC3, THOC2, WBP11, PUS7, THOC7, SRRM1, RBMXL1, PDE12, PRPF3, XRN2, SNRNP27, ZNF830, SNRNP200, CBLL1, KHDRBS1, KHDRBS3, DDX1, PRPF8, SUPT6H, ZFP36L1, SMN2, ZC3H13, HSPA8, PRPF38B, TIA1, CPSF6, PNPT1, ZRANB2, CPSF1, NONO, ECD, LSM1,…	5806	241	19734	1.76291374068606	4.10321798760549e-09	1.70960099252654e-10	1.66069276550461e-10
GOTERM_BP_DIRECT	GO:0035556~intracellular signal transduction	194	3.13004194901581	8.22395335920705e-12	ITSN1, CBLB, CRKL, NUDT4, RPS6KA4, RPS6KA3, PREX1, RPS6KA5, EDNRB, RPS6KA2, AKT2, RPS6KA1, CHEK1, AKT3, AKT1, PRKCI, WSB1, PRKCH, WSB2, DAPK1, PRKCB, PRKCE, PRKCD, PRKCA, RRAGA, DEPDC1B, ADCY9, PRKD3, PRKAR1A, SIK3, MTCP1, PRKCQ, SIK2, NLK, DEDD2, ABR, NUAK1, PDCD10, INPP5D, PRKAR2A, PLCG2, STK38L, PAG1, SRPK2, PRPF38B, SRPK1, WNK1, ITK, PRKAG2, AKAP11, JAK2, RALGPS1, JAK1, VAV3, SS18, SYK, TYK2,…	5806	432	19734	1.52635683392659	7.07179761416654e-08	2.7323191213701e-09	2.65415299695365e-09
GOTERM_BP_DIRECT	GO:0006888~endoplasmic reticulum to Golgi vesicle-mediated transport	77	1.24233623749597	8.26146030417753e-12	ARF4, GOLT1B, KDELR1, PDCD6, MIA3, IER3IP1, GOLGA2, TFG, CREB3L2, BCAP29, TMED2, TMED7, TMED5, TMED4, RAB2A, TMED9, COG3, NRBP1, RINT1, VAMP7, TBC1D20, TRAPPC6B, ZW10, PREB, KDELR2, MPPE1, SEC22B, ERGIC2, SEC22A, ERGIC1, SEC22C, COPB2, RAB1A, COPA, VCP, TMED10, LMAN2L, STX17, SAR1A, SAR1B, CUL3, COPB1, RAB1B, GOSR2, USO1, GOSR1, TEX261, KLHL12, LMAN1, SCFD1, SPAST, VTI1A, WHAMM, YKT6, SEC31A, TRA…	5806	131	19734	1.99782536097167	7.10406582449252e-08	2.7323191213701e-09	2.65415299695365e-09
GOTERM_BP_DIRECT	GO:0006606~protein import into nucleus	65	1.0487253952888	5.8880963197342e-11	ATF2, IPO11, NUP107, NUP188, PPP1R10, CSE1L, ADAR, IPO7, ING1, ELAVL1, IPO4, IPO5, PPP3CA, EIF4ENIF1, IPO8, IPO9, NUP62, KPNA6, FAM53C, AKT1, KPNA4, KPNA5, TNPO1, KPNA2, TNPO2, SPG11, KPNA3, APPL2, TNPO3, APPL1, KPNA1, NUP214, MED1, SEC13, NUP133, SYK, NUP50, CRY2, NUP98, KPNB1, POM121, NOTCH1, PIK3R1, PTTG1IP, STK4, STK3, PPP3R1, POM121C, NUP85, TPR, HEATR3, NUP88, E2F3, AKIRIN2, HSPA8, IL33, NU…	5806	107	19734	2.06475093441847	5.06317686999047e-07	1.87524963901461e-08	1.82160253921258e-08
GOTERM_BP_DIRECT	GO:0000082~G1/S transition of mitotic cell cycle	48	0.774443368828654	7.17312666029449e-11	RB1, ITGB1, KHDRBS1, USP37, CDKN1B, CUL5, CUL3, CUL2, CUL1, ACVR1B, IQGAP3, GSPT1, PHF8, PPP2CB, PPP3CA, PPP6C, CCND2, CCND1, RBBP8, E2F3, PIM2, ZNF324, SKP2, POLE, EIF4E, PLK3, HSPA8, CDC7, CDC25A, HINFP, PIAS1, CUL4A, LATS1, CCNA2, LATS2, DBF4, CDK6, CCNE2, RPS6KB1, CCNE1, CDK4, CDK2, BCL2, CDK1, RHOU, BCAT1, CUL4B, EZH2	5806	70	19734	2.330672703115	6.16817151688487e-07	2.20291843399544e-08	2.13989739262285e-08
GOTERM_BP_DIRECT	GO:0000398~mRNA splicing, via spliceosome	104	1.67796063246208	8.71564450248734e-11	DBR1, SLC4A1AP, TXNL4B, EIF4A3, GPATCH1, HNRNPU, CWC25, HNRNPR, CASC3, CWC27, EFTUD2, PNN, CWC22, SNIP1, CEP97, SRRM2, IK, AQR, METTL3, ZCRB1, CRNKL1, CDC40, SRRM1, PRPF4, PRPF3, SNRPG, SNRNP27, GEMIN5, SNRNP200, SF1, ZCCHC8, DDX5, DHX8, YTHDC1, CWF19L2, C9ORF78, RNPC3, HTATSF1, PRPF8, ZMAT2, DHX35, DHX38, HSPA8, PRPF38B, PRPF38A, CWC15, SMU1, HNRNPK, LSM6, SNW1, HNRNPF, CWF19L1, RNPS1, HNRNPC, H…	5806	202	19734	1.74992752461605	7.49457544468868e-07	2.5843388647203e-08	2.51040615618196e-08
GOTERM_BP_DIRECT	GO:0070534~protein K63-linked ubiquitination	43	0.69377218457567	2.16498393506087e-10	UBE2D4, RNF8, XIAP, UBR2, PRPF19, RNF4, TRIM8, RNF115, RNF213, HECTD1, TRIM5, TRIM3, ARIH2, NBN, TRIM27, SKP2, TRIM65, TRIM21, TRIM22, ARRDC4, KCMF1, UBE2B, UBE2E3, UBE2E2, ZFP91, BFAR, UBE2G1, WWP2, RNF168, ITCH, TRAF3, TRAF6, UBE2T, NEDD4, TRAF5, PELI1, UBE2N, UBE2V2, UBE2O, UBE2V1, ZNF598, TRIM32, TRIM56	5806	61	19734	2.39594427471864	1.86166779203578e-06	6.20556561919614e-08	6.02803693652114e-08
GOTERM_BP_DIRECT	GO:0007030~Golgi organization	74	1.19393352694418	4.43672755806928e-10	USP6NL, PI4K2B, UBXN2B, UBXN2A, UBE3A, SYNE1, RAB43, GOLGA2, GOLGA5, MYO18A, TMED2, TMED7, RAB8A, TMED4, RAB2A, RAB2B, TMED9, COG8, COG7, FBXW8, COG6, COG5, COG3, COG2, GOLPH3L, COG1, VPS13B, CSNK1D, GOLGA8B, RAB30, TBC1D20, GORASP2, GORASP1, ZW10, ARHGEF7, BLZF1, GOLGA8A, RAB1A, CUL7, TMED10, ATL3, STX17, RAB1B, ATL2, ARL1, HTT, CDC42, LMAN1, ARHGAP21, BAG5, DYM, ZNF501, RAB6B, CLASP1, CLASP2, A…	5806	132	19734	1.9054426455391	3.81513483105334e-06	1.23069097651089e-07	1.19548339653396e-07
GOTERM_BP_DIRECT	GO:0060261~positive regulation of transcription initiation by RNA polymerase II	42	0.677637947725073	5.1142655802246e-10	GTF2A1, MDC1, GTF2A2, PAXIP1, SRF, TAF9, MED15, MED17, MED12, MED14, MED13, MED10, DHX36, MED31, MED1, TBP, TAF12, TAF13, TAF11, MED8, MED9, MED4, MED26, MED6, MED29, NFKB1, MED28, MED23, MED25, MED24, MED21, MED20, TAF8, TAF4B, TAF7, TAF6, ERCC6, TAF5, TAF4, TAF3, TAF2, TAF1	5806	60	19734	2.3792283844299	4.39774738714149e-06	1.37429905388598e-07	1.334983137238e-07
GOTERM_BP_DIRECT	GO:0006260~DNA replication	59	0.951919974185221	8.21364178149128e-10	DSCC1, POLB, CHAF1B, HELB, CHAF1A, SIN3A, CHEK1, POLI, POLK, POLE, POLH, RFC5, UPF1, SUPT16H, RFC3, RFC1, RMI1, REV1, ADRA2A, KIN, DNAJC2, DBF4, RBMS1, MCM4, MCM6, DNA2, TOP1, DTL, MCM2, BLM, RTEL1, SET, NFIX, DHX9, SAMHD1, TBRG1, REPIN1, WRN, CHTF8, RBBP4, RBBP6, RBBP7, GINS1, RRM1, DONSON, RPA1, LRWD1, SSRP1, FAM111B, FAM111A, POLA1, NASP, NFIB, NFIC, POLE2, POLE3, CDK2, CDK1, ATR	5806	98	19734	2.04627514112776	7.0628858067634e-06	2.09448125012629e-07	2.03456237728863e-07
GOTERM_BP_DIRECT	GO:0000070~mitotic sister chromatid segregation	29	0.467892868667312	8.28147022959576e-10	MIS12, NCAPG2, CDCA8, SKA3, SMC4, NSL1, SKA1, SKA2, NIPBL, DSN1, NUSAP1, ZNF207, KNTC1, SPAG5, PLK1, INO80, TUBG1, SMC1A, NDC80, ZWINT, KIF18A, KIF18B, ESPL1, KIFC1, CENPI, ZW10, CENPK, RAN, MAD2L1	5806	35	19734	2.81622951626396	7.12121066070992e-06	2.09448125012629e-07	2.03456237728863e-07
GOTERM_BP_DIRECT	GO:0006914~autophagy	84	1.35527589545015	8.91855834542015e-10	CD84, WDR47, PHF23, CLTC, WDR41, CISD2, PTPN22, PIK3CB, HMGB1, FNBP1L, MAP1LC3B, HERC1, TRIM5, CHMP1B, RB1CC1, ANXA7, C19ORF12, SBF2, VPS39, RAB8A, SH3GLB1, COG3, ATG10, VPS13A, SIRT2, RNF41, DNM2, NPC1, TBC1D5, TAX1BP1, ATG4C, TBC1D25, ULK2, ATG4A, PIK3C3, ULK1, TMBIM6, SMCR8, CHMP7, WDFY4, CHMP5, RAB7A, USP13, RAB1A, BECN1, PRKAA1, VCP, RGS19, USP10, VPS4B, TGFBRAP1, CLEC16A, AMBRA1, C9ORF72, W…	5806	158	19734	1.80700889956701	7.66903871862734e-06	2.19116237749337e-07	2.1284776531227e-07
GOTERM_BP_DIRECT	GO:0018107~peptidyl-threonine phosphorylation	39	0.629235237173282	1.34597689408953e-09	ATF2, GSK3B, CAMK2D, GSK3A, DYRK3, DYRK2, ROCK1, ROCK2, TNKS, PRKDC, STK39, ACVR1B, NLK, MAPK8, TBK1, CHEK1, AKT1, MAPK1, MARK2, CSNK2A1, PDPK1, PRKCD, CAD, CSNK2A2, DYRK1A, DYRK1B, PRKCA, OXSR1, CDC42BPB, CDC42BPA, HIPK1, HIPK3, HIPK2, WNK1, CDK1, MAP3K10, ULK1, CDK5R1, TAF1	5806	55	19734	2.41012745435756	1.15739882671217e-05	3.21501536452107e-07	3.12304027675829e-07
GOTERM_BP_DIRECT	GO:0001701~in utero embryonic development	108	1.74249757986447	1.78927465022858e-09	ATF2, EXOC3L2, ZFAND5, CMIP, ZMIZ1, ALKBH1, ZNF568, SLC39A1, ACVR1, MBNL1, ADAM10, LIG4, OCRL, SLC30A1, RPGRIP1L, ATP11A, MAPK8IP3, ADCY9, MSH2, POLG2, ANKS6, NOTCH2, NOTCH1, YTHDC1, UBR3, GATA3, INPP5B, RIC8A, EPB41L5, CCNB2, NPAT, CCNB1, FUT8, BCL2L11, CHST11, MAN2A1, RDH10, DHX35, WDTC1, SMAD2, STIL, SMAD4, SMAD3, UBE2B, XRCC2, PTCH1, UPF3A, TMEM231, COPS3, BMP2, DIAPH3, MAFG, NMT1, TAB1, BMPR…	5806	221	19734	1.66099977710685	1.53858540850038e-05	4.15837100467988e-07	4.03940841982684e-07
GOTERM_BP_DIRECT	GO:0006302~double-strand break repair	49	0.790577605679251	2.05615023353089e-09	MUS81, BRCA1, BRCA2, SMCHD1, EME1, KAT5, EME2, UIMC1, NBN, PIAS4, PARP3, CSNK2A1, DTX3L, PARP2, ACTR5, CSNK2A2, LIG4, LIG3, ESCO2, ACTR8, PARP9, RNF168, RNF169, MSH2, EXD2, VCP, PRKDC, DDX1, RNF8, BRCC3, BRIP1, WRN, MTA1, RAD21, POLQ, XRCC5, EYA3, PLK1, INO80, RAD52, SETX, PPP5C, RAD50, TDP2, TDP1, APLF, ATM, TRIP13, ATR	5806	77	19734	2.16293489493627	1.76806797134166e-05	4.65285154161371e-07	4.51974286860093e-07
GOTERM_BP_DIRECT	GO:0008380~RNA splicing	100	1.6134236850597	2.26989697629095e-09	TCERG1, PDCD7, FMR1, EIF4A3, CASC3, TTF2, PNN, PPP4R2, KHSRP, ZNF326, MBNL1, MBNL2, THOC1, THOC3, THOC2, ZCRB1, WBP11, PUS7, THOC7, SRRM1, PRPF4, RBMXL1, RRAGC, PRPF3, SNRPG, SNRNP27, PPIG, ZNF830, DHX8, RNPC3, PRPF8, SUPT6H, SMN2, ZC3H13, SRPK2, IVNS1ABP, HSPA8, PRPF38B, TIA1, ZRANB2, FUS, NONO, ECD, LSM1, LARP7, QKI, SRPK1, SMU1, LSM6, SON, MPHOSPH10, RNPS1, CDK12, HNRNPC, RBM28, RBM25, DDX47, …	5806	201	19734	1.69099387663817	1.95186532927494e-05	5.00483182028868e-07	4.86165370332263e-07
GOTERM_BP_DIRECT	GO:0006366~transcription by RNA polymerase II	113	1.82316876411746	2.38776147557228e-09	RB1, CCNK, CCNT2, PRDM4, GTF2B, ARID4A, ARID4B, ETS1, KPNA6, TRIM24, PKNOX1, GTF2I, ABT1, SUPT16H, SMARCC2, MED4, GTF2F2, FOXP3, MAF, TBPL1, NOTCH1, CBFB, GATA3, PIK3R1, RPAP1, GTF2E1, GTF2E2, TAF5L, ZBTB7B, RREB1, BCL9L, STAT5B, SMAD1, SMAD4, ZNF141, BCL11B, NFKB1, CDK9, NR4A2, BMP4, BCL9, BMP2, CDK7, BCL6, COPS2, NFE2L3, CD28, CDK12, GMEB2, THRA, LDB1, CHD7, NCAPG2, ARRB2, SNAPC5, SNAPC3, JAK2,…	5806	235	19734	1.63436357106735	2.05321497995792e-05	5.13309023211152e-07	4.98624290136382e-07
GOTERM_BP_DIRECT	GO:0043065~positive regulation of apoptotic process	145	2.33946434333656	3.31641053693099e-09	MTCH1, MTCH2, UBE2Z, CCAR1, RASSF2, RPS6KA2, RASSF6, TNFSF10, ARL6IP5, PHLDA1, HOXA5, MAP3K5, TGM2, BNIP3L, DAPK1, SCRIB, OLFM1, MELK, SHQ1, ATF6, PPID, NSMAF, NOTCH2, PRKDC, DCUN1D3, LPAR1, HTRA2, TEX261, OMA1, PSEN1, BCL10, FOXO3, STK4, FOXO1, SAV1, STK3, SLC9A1, BCL2L11, INPP5D, ABL1, PMAIP1, RIPK1, BMF, ECT2, ZNF268, MCL1, BARD1, MOAP1, CDK19, PRPF38B, JUN, ACE, TGFB1, SIAH1, NFATC3, CIDEB, T…	5806	322	19734	1.53055951970868	2.85174080867368e-05	6.95556444074869e-07	6.75657980853282e-07
GOTERM_BP_DIRECT	GO:0032968~positive regulation of transcription elongation by RNA polymerase II	36	0.580832526621491	3.49374894657969e-09	TCERG1, CCNK, CCNT2, LDB1, ELL, ZMYND8, MED15, SUPT6H, CDC73, MED17, MED14, MED10, MED31, LEO1, PWWP2A, BRD4, MED1, NCBP1, MED8, MED9, MED4, ELL2, MED26, MED6, MED29, MED28, CDK9, MED23, MED25, MED24, MED21, MED20, CTNNB1, CDK12, EAPP, CDK13	5806	50	19734	2.44720633827075	3.00422960533009e-05	7.15303504562827e-07	6.94840117875717e-07
GOTERM_BP_DIRECT	GO:0006282~regulation of DNA repair	40	0.645369474023879	5.89286118779117e-09	ENY2, SF3B3, INO80D, PARG, TRRAP, TAF9, BRCC3, BRCA1, TAF5L, YY1, ATXN7, UIMC1, RUVBL1, USP1, ATXN7L3, NFRKB, POLH, BARD1, TAF12, USP22, ACTR5, ACTL6A, ACTR8, INO80, UCHL5, SUPT7L, CDK9, TADA2B, TAF6L, KAT2B, UBE2N, UBE2V2, TADA1, TAF7, PHF13, TAF6, TAF5, UBE2V1, TAF4, TAF2	5806	59	19734	2.30433741833404	5.06714297593414e-05	1.1784351942748e-06	1.14472254654929e-06
GOTERM_BP_DIRECT	GO:0006325~chromatin organization	103	1.66182639561149	1.20648887051821e-08	RB1, MDC1, TRRAP, ZMYND8, HNRNPU, EHMT1, NUCKS1, IKZF1, NR3C1, RCBTB1, HMGN4, EPC2, ATXN7L3, SFMBT1, RNF40, MORF4L1, TBL1XR1, MORF4L2, HAT1, TOX, BCORL1, ASF1B, ENY2, L3MBTL3, MEAF6, RTF1, HTATSF1, PHF21A, MBTD1, STK38, ZNF304, TP53BP1, ZBTB7A, ATG5, BANP, CBX7, CBX6, CBX5, CBX4, UBE2B, CBX3, SS18L1, CBX2, CBX1, SMARCA5, ZZEF1, TDRD3, CDAN1, ZZZ3, ANP32E, PHF14, RAD17, PHF13, OGT, RCOR1, EZH2, US…	5806	214	19734	1.63591804803925	0.000103740597599655	2.35786313581503e-06	2.29040943987242e-06
GOTERM_BP_DIRECT	GO:2000045~regulation of G1/S transition of mitotic cell cycle	37	0.596966763472088	1.61262096816789e-08	SMARCD1, SMARCD2, CDKN1B, CCNH, KIF14, AMBRA1, PKD1, ACTB, PPP2CA, CCND1, BCL7A, BCL7B, DPF2, ARID2, BID, BRD7, APPL2, APPL1, CDKN2D, SMARCE1, KLF11, CDKN2B, SMARCC1, PBRM1, CDKN2C, SMARCC2, PHF10, ACTL6A, ECD, INO80, ARID1A, SMARCA2, ARID1B, SMARCA4, CDK7, ID2, PSME3	5806	54	19734	2.32887434454779	0.000138659664196461	3.08153949006127e-06	2.99338287713476e-06
GOTERM_BP_DIRECT	GO:0007059~chromosome segregation	59	0.951919974185221	1.76574803591161e-08	TOP2A, DDX3X, HJURP, SMC5, BRCA1, CTCF, NR3C1, PPP1CC, PPP2R1B, NUF2, TLK2, TLK1, NEK2, OIP5, DLGAP5, NDEL1, CDK5RAP2, TOP3B, ESCO2, INCENP, KIF2C, TOP1, ARL8A, ITGB3BP, ARL8B, CDCA2, MIS12, TTK, C9ORF78, SKA3, SKA1, CIAO1, SKA2, RAD21, NUP43, BUB1, UVRAG, UBE2I, SPAG5, USP9X, RIOK3, NDE1, SETDB2, NDC80, SRPK1, CENPE, STAG1, CENPF, DIAPH3, STAG2, CENPI, CENPK, CENPL, PHF13, CENPO, CENPQ, SPC24, N…	5806	104	19734	1.92822080606269	0.000151825148409723	3.30079725234869e-06	3.20636811825428e-06
GOTERM_BP_DIRECT	GO:0043123~positive regulation of canonical NF-kappaB signal transduction	107	1.72636334301388	2.4812749539659e-08	GOLT1B, IFIT5, EDNRB, TBK1, TFG, TNFSF10, TRIM25, PIM2, TRIM21, MAP3K7, TRIM22, TICAM2, PRKCB, FBXW11, PRKCE, F2R, MUL1, TICAM1, TRIM13, UBE2V1, CARD11, ANKRD17, DDX1, CUL1, LPAR1, BCL10, ZC3HAV1, MTDH, CLEC7A, DHX36, MIER1, ABL1, RIPK1, ECT2, NDFIP2, NDFIP1, TGFB1, CAV1, TNFRSF10B, IRAK1BP1, PPP5C, MAVS, REL, UBE2N, TAB3, TAB2, MYD88, TMEM9B, GPR89A, RNF14, FASLG, TRIM8, IKBKB, AKAP13, CASP8, TR…	5806	227	19734	1.60212358171176	0.000213342075126466	4.53967730407505e-06	4.40980631712279e-06
GOTERM_BP_DIRECT	GO:0016925~protein sumoylation	37	0.596966763472088	3.34509159065231e-08	HDAC4, ZNF451, UHRF2, SMC5, SMC6, SENP6, IFIH1, SENP5, SUMO1, ZMIZ1, KIAA1586, SUMO3, ZMIZ2, SUMO2, NFATC2IP, ZBED1, TRIM27, PIAS4, RANBP2, PIAS3, UBE2I, CBX4, BCL11A, MUL1, SENP2, TOPORS, PIAS2, SENP1, PIAS1, EID3, NSMCE4A, MDM2, UBA2, UBA1, TRIM38, SAE1, STX1A	5806	55	19734	2.28653117464692	0.000287603065166508	5.99259220583734e-06	5.82115626181641e-06
GOTERM_BP_DIRECT	GO:0090110~COPII-coated vesicle cargo loading	17	0.274282026460148	3.81105512724996e-08	RAB1A, SEC23A, SEC24B, SEC13, SEC24A, SAR1A, SAR1B, SURF4, CIDEB, MIA3, TBC1D20, SCAP, SEC24D, SEC24C, SEC23B, SEC31B, SEC31A	5806	17	19734	3.39889769204271	0.000327658944697551	6.68801286514743e-06	6.49668234243243e-06
GOTERM_BP_DIRECT	GO:0036092~phosphatidylinositol-3-phosphate biosynthetic process	20	0.322684737011939	4.53163953293675e-08	BECN1, UVRAG, PIK3R4, PIK3CD, PIK3R3, OCRL, SYNJ2, PIK3CB, PIK3C2A, PIK3CG, PIK3C2B, FIG4, INPP4A, INPP4B, PIKFYVE, SYNJ1, PIK3CA, INPP5E, PIK3C3, ATM	5806	22	19734	3.0899069927661	0.000389599778327532	7.79351366874461e-06	7.57055700372413e-06
GOTERM_BP_DIRECT	GO:0000281~mitotic cytokinesis	44	0.709906421426267	4.81487101440092e-08	CUL7, ROCK1, ROCK2, CDCA8, CENPA, ZFYVE26, SPAST, RACGAP1, NUSAP1, SNX9, ECT2, MYH10, BBS4, MAP9, SPTBN1, CEP55, USP8, PDCD6IP, EXOC8, EXOC7, PLK1, CKAP2, KIF23, TTC19, RHOA, CIT, ANLN, SNX18, SON, APC, ESPL1, INCENP, KIF4A, RASA1, RAB35, EFHC1, EXOC3, EXOC6, MITD1, KIF20A, EXOC5, STAMBP, EXOC2, EXOC1	5806	71	19734	2.10635913309689	0.000413945069464905	8.11825016722226e-06	7.8860034477041e-06
GOTERM_BP_DIRECT	GO:0051028~mRNA transport	48	0.774443368828654	7.58900494678725e-08	SLBP, POM121, AHCTF1, NUP205, SEH1L, NUP188, TNKS, DHX9, FMR1, ZC3H3, CETN3, CASC3, AAAS, SUPT6H, BICD2, ZFP36L1, FXR1, BCLAF1, ZFP36, FXR2, POM121C, PEG10, KHSRP, NUP62, HSF1, G3BP2, NUP43, IGF2BP3, EIF4E, RBM33, RANBP2, SEC13, NUP210, MX2, UPF3B, UPF3A, NUP153, SENP2, LRPPRC, QKI, PARP11, NUP50, HNRNPA2B1, NUP35, NUP54, NUP98, HNRNPA1L2, NUP37	5806	81	19734	2.01416159528457	0.000652365677049072	1.25495872187353e-05	1.21905689077911e-05
GOTERM_BP_DIRECT	GO:0006513~protein monoubiquitination	34	0.548564052920297	9.25580050066355e-08	RNF10, MGRN1, CUL3, UBE2D2, ZC4H2, UBE2D3, CUL1, NEDD4L, KLHL12, CBL, TRIM2, TRIM3, TRIM25, TRIM21, TRIM41, FANCL, HUWE1, MSL2, PEX2, PEX12, TOPORS, UBE2W, ITCH, UBE2R2, UBE2T, UBE2O, TRIM37, TRIM59, ZNF598, DTL, KBTBD8, RAD18, RNF220, TRIM56	5806	50	19734	2.31125043058905	0.00079558967273341	1.50170997179634e-05	1.45874908645363e-05
GOTERM_BP_DIRECT	GO:0006913~nucleocytoplasmic transport	33	0.5324298160697	1.01467405600219e-07	POM121, AHCTF1, NUP205, SEH1L, NUP107, NUP188, AAAS, FBXO22, NUP160, GLE1, XPO1, NUP85, RSRC1, TPR, NUP62, ANKRD54, NUP43, NUP88, RAE1, RANBP2, NUP214, NPM1, SEC13, NUP133, NUP155, NUP210, AXIN1, NUP153, NUP50, NUP35, NUP54, NUP98, NUP37	5806	48	19734	2.33674216327937	0.000872137731545042	1.58639676501143e-05	1.54101316177933e-05
GOTERM_BP_DIRECT	GO:0090307~mitotic spindle assembly	33	0.5324298160697	1.01467405600219e-07	POLDIP2, UHRF1, CLTC, BCCIP, CDCA8, KIF11, AAAS, SMC3, KIF15, GOLGA2, KIF3B, ZNF207, NEK2, CEP192, MYBL2, PIBF1, MAP9, CLASP1, CLASP2, ARHGEF10, SMC1A, RHOA, RAB11A, TPX2, STAG1, STAG2, KIF2A, INCENP, KIFC1, KIF20A, KIF20B, LSM14A, KPNB1	5806	48	19734	2.33674216327937	0.000872137731545042	1.58639676501143e-05	1.54101316177933e-05
GOTERM_BP_DIRECT	GO:0000278~mitotic cell cycle	75	1.21006776379477	1.05551014058756e-07	CLTC, YEATS4, KIF11, SMC3, KIF15, CDC23, KIF5B, MYB, PBK, CEP250, NEK2, MYBL2, AZI2, NUDT15, POLE, MYBL1, DIS3L2, WDHD1, CDKL3, PBRM1, IK, PPP1R12A, TUBB, MASTL, TUBG1, GEM, CIT, EML4, ASPM, CLIP1, INCENP, MCPH1, DCTN1, AKAP8, NOLC1, TUBD1, CDCA8, SKA3, ARPP19, RNF2, SKA1, AURKA, SKA2, PPP2CA, PPP2CB, KIF3A, ABL1, KIF3C, NEK9, STAT5B, CDK11A, NEK4, XRCC2, SETDB2, PLK1, PTPN11, TUBE1, CDK11B, NDC8…	5806	148	19734	1.72241437096759	0.000907221443192996	1.62077351766293e-05	1.57440646505855e-05
GOTERM_BP_DIRECT	GO:0007052~mitotic spindle organization	42	0.677637947725073	1.17307046665581e-07	DCTN6, GPSM2, DCTN2, TNKS, BCCIP, TTK, WDR62, KIF11, AURKA, CCNB1, KIF3B, KIF3A, NUF2, KIF21A, MAP4, PCNT, CLASP1, DLGAP5, CLASP2, PLK4, PLK3, SUN2, DYNC1H1, STIL, PLK1, TUBG1, KIF7, CKAP5, EML1, NDC80, CENPE, TBCK, SNRK, KIF2A, KIF4A, TBCE, EFHC1, SBDS, TACC1, KIF20A, RAN, SPC25	5806	68	19734	2.09931916273227	0.00100821476277591	1.76968998996024e-05	1.71906273824141e-05
GOTERM_BP_DIRECT	GO:0000077~DNA damage checkpoint signaling	29	0.467892868667312	1.31433012446843e-07	DOT1L, PRPF19, BRIP1, STK38, CHEK1, FBXO6, TOPBP1, NBN, CLSPN, TP53BP1, LYN, DTX3L, DONSON, CDC5L, HUS1, PTPN11, EIF2AK4, PARP9, MAPK14, USP28, HINFP, TIPRL, RAD17, ATM, INTS7, RAD1, ERCC6, CEP63, ATR	5806	40	19734	2.46420082673097	0.00112955412147164	1.94860771384552e-05	1.89286198787669e-05
GOTERM_BP_DIRECT	GO:0000165~MAPK cascade	66	1.0648596321394	1.40398188446802e-07	YWHAE, PLVAP, PPP1CB, AKAP13, PPP1CC, ZFP36, MAP3K8, CD36, MAP3K7, MAP3K4, MAP3K5, MEN1, MEF2A, MAP2K4, MAP2K1, MEF2C, KSR1, PRKCE, MINK1, ASH1L, MAPK8IP3, DUSP6, DUSP7, MAPKAPK3, BANK1, MAPKAPK2, RAPGEF2, MAPKAPK5, TNIK, RAF1, SHANK3, NPR2, IQGAP1, NLK, ZFP36L1, RASGRP3, NRAS, MAPK7, PABPN1, HSF1, PTK2B, RIPK1, MBP, MAP4K5, MAPK6, MAPK3, MAP4K4, SPAG9, MAP3K2, BRAP, SMAD1, MAP3K3, MAP3K1, CAV1, …	5806	126	19734	1.78037498154618	0.00120655563260552	2.04624410585433e-05	1.98770520016295e-05
GOTERM_BP_DIRECT	GO:0006470~protein dephosphorylation	62	1.00032268473701	2.0674384075917e-07	PTPRO, PTEN, PPP2R2A, PTPRJ, PTPN22, PTPRK, PTPRG, CDC14B, PPP1CB, DUSP11, PPP3CA, PPP6C, PPP1CC, PPP3CB, PPP4R1, PPP2R1B, PPP2R5E, SBF1, BTRC, EPM2A, PPP1R12A, PPTC7, FBXW11, PPP2R5B, PPP2R5A, PPP2R5D, PPP2R5C, CTTNBP2NL, PPM1A, PPM1B, CTDSP1, CTDSP2, PHLPP2, LRRC59, MTMR2, CTDP1, MTMR3, PHLPP1, DAPP1, MTMR4, PPM1D, MTMR6, MTM1, PPM1G, PPP2CA, PPP2CB, PPP3R1, PTPN1, PTPN11, PTPN12, SSH2, SSH1, P…	5806	117	19734	1.8011252727064	0.00177621113664084	2.9585943832323e-05	2.87395498117681e-05
GOTERM_BP_DIRECT	GO:0042789~mRNA transcription by RNA polymerase II	33	0.5324298160697	2.09878192088813e-07	ATF2, THRA, EPAS1, TAF9, ZBTB1, RXRB, HLTF, NFKBIZ, NCOA1, MED1, TBP, NCBP1, TAF12, TAF13, VDR, NR1H2, TAF11, STAT3, AP3B1, CREB1, TFCP2, TAF8, RARA, HNRNPD, TAF4B, TAF7, PPARG, TAF6, TAF5, TAF4, TAF3, TAF2, TAF1	5806	49	19734	2.28905354770224	0.00180311519384946	2.9585943832323e-05	2.87395498117681e-05
GOTERM_BP_DIRECT	GO:0042752~regulation of circadian rhythm	41	0.661503710874476	2.43329812007877e-07	TOP2A, GSK3B, PRKAA1, HDAC3, ROCK2, PRKDC, UBE3A, PPP1CB, MAPK9, PPP1CC, MAPK8, BTRC, KLF10, USP7, KDM2A, OPN3, USP9X, FBXW7, NONO, CSNK1D, NR1D2, NR1D1, CSNK1E, MTOR, PER2, DDB1, SFPQ, PSPC1, ID2, CRY2, SRRD, BHLHE40, TIMELESS, CDK1, HNRNPD, CRY1, PPARG, FBXL3, TARDBP, PPARA, EZH2	5806	67	19734	2.07992246826494	0.00209020577878249	3.37482750557377e-05	3.27828051564806e-05
GOTERM_BP_DIRECT	GO:0006661~phosphatidylinositol biosynthetic process	31	0.500161342368506	2.5507408542093e-07	PI4K2B, MTMR1, MTMR2, DGKE, MTMR3, PTEN, INPPL1, MTMR4, PIK3C2A, MTMR6, MTM1, IMPA1, INPP5D, INPP5E, PLCG2, PIP5K1A, PIP5K1B, PIP5K1C, SACM1L, OCRL, SYNJ2, FIG4, INPP4A, INPP4B, SH3YL1, PIKFYVE, PITPNM1, SYNJ1, PITPNM2, PI4KA, PI4KB	5806	45	19734	2.34146285451831	0.00219097863486084	3.48155882624536e-05	3.381958469081e-05
GOTERM_BP_DIRECT	GO:0043488~regulation of mRNA stability	29	0.467892868667312	2.97883355709949e-07	RNASEL, YTHDC1, FMR1, ZFP36L2, ZFP36L1, FXR1, ZFP36, FXR2, KHSRP, DHX36, AKT1, ZC3H14, RBM33, PIAS4, YTHDF1, PCID2, YTHDF2, YTHDF3, PABPC4, PRKCD, RC3H1, PRKCA, PUM1, PUM2, SENP1, APEX1, SERBP1, MAPKAPK2, DCP2	5806	41	19734	2.40409836754241	0.00255822151753915	4.00234214960915e-05	3.88784323475813e-05
GOTERM_BP_DIRECT	GO:0070979~protein K11-linked ubiquitination	27	0.435624394966118	3.29596364984588e-07	ANAPC13, ANAPC16, UBE2D4, UBE2D2, UBE2D3, RNF4, ANAPC10, UBE2L3, FZR1, RNF115, CDC23, CDC27, UBR5, TRIM26, UBE2H, UBE2B, ANAPC7, UBE2E3, RNF26, UBE2E2, UBE2A, UBE2W, UBE2T, CDC16, ANAPC4, ANAPC1, ANAPC2	5806	37	19734	2.48027669419333	0.00283018705749438	4.33268768196193e-05	4.20873824949738e-05
GOTERM_BP_DIRECT	GO:0006487~protein N-linked glycosylation	39	0.629235237173282	3.34035624017907e-07	DPAGT1, B4GALT1, RPN2, TUSC3, RPN1, MAGT1, FUT4, TMEM165, FUT8, MGAT5, MGAT3, PGM3, MLEC, MGAT2, ST3GAL1, ALG8, ALG9, ALG6, ENTPD5, GFPT1, ALG5, PMM2, ALG14, ALG2, ALG13, MOGS, ALG12, ALG1, ALG10, DDOST, EXT2, OSTC, DOLPP1, GORASP1, MGAT4B, RFT1, STT3A, STT3B, ALG10B	5806	63	19734	2.10407952364549	0.00286825149509029	4.33268768196193e-05	4.20873824949738e-05
GOTERM_BP_DIRECT	GO:0032212~positive regulation of telomere maintenance via telomerase	26	0.419490158115521	3.37585852647342e-07	TNKS, PARN, HMBOX1, TNKS2, FBXO4, MAPK1, NEK2, CCT8, MAP2K7, CCT5, MAP3K4, MAPK3, CCT2, GCH1, XRCC5, NEK7, CCT6A, DKC1, TCP1, CTNNB1, POT1, PRKCQ, ATM, MAPKAPK5, NAF1, ATR	5806	35	19734	2.52489542837459	0.00289869189283809	4.33268768196193e-05	4.20873824949738e-05
GOTERM_BP_DIRECT	GO:0031398~positive regulation of protein ubiquitination	45	0.726040658276864	3.58273046796832e-07	PSMD10, GSK3B, GSK3A, PAXIP1, HDAC3, KDM1A, CUL3, PHF23, MYCBP2, DERL1, XIAP, UBE2D1, CBLB, UBE3A, BCL10, PTTG1IP, RCHY1, MALT1, UBE2L3, MAPK9, RASSF3, RASSF5, UBQLN1, FBXO4, RNF111, FANCI, NDFIP2, NDFIP1, HSPA5, FBXW7, RIPK2, CAV1, HUWE1, AXIN1, SENP2, TICAM1, FBXO33, CHFR, FBXL12, DNAJA3, TRAF6, PELI1, CRY1, BIRC2, BIRC3	5806	77	19734	1.98636878106392	0.00307604971588049	4.41989983842448e-05	4.29345544253515e-05
GOTERM_BP_DIRECT	GO:0043484~regulation of RNA splicing	45	0.726040658276864	3.58273046796832e-07	ENY2, SF3B3, AHNAK, CELF1, TRRAP, TAF9, TAF5L, PTBP1, ATXN7, TRA2B, METTL4, ZNF326, CCNL2, RBM12, MBNL3, CCNL1, ATXN7L3, ZC3H10, CDK11A, MBNL1, MBNL2, TAF12, FUS, USP22, RRP1B, CDK11B, CLK4, PTBP2, CLK3, SUPT7L, CLK2, CLK1, HNRNPL, TADA2B, TAF6L, KAT2B, SON, HNRNPH1, ZNF638, HNRNPF, RBM12B, TADA1, HNRNPH2, HNRNPH3, GRSF1	5806	77	19734	1.98636878106392	0.00307604971588049	4.41989983842448e-05	4.29345544253515e-05
GOTERM_BP_DIRECT	GO:0042981~regulation of apoptotic process	103	1.66182639561149	3.59801126514378e-07	TRRAP, YEATS4, IKZF3, ETS1, ACTB, SLK, KAT5, RUVBL1, TRIM24, EPC1, AKT1, EPC2, CCNL2, SKP2, CCNL1, TGM2, KPNA1, DAXX, DAPK1, ACTN1, FRS2, ACTN4, FBXO11, MORF4L1, MORF4L2, MADD, RAF1, ATF5, CARD11, VCP, MEAF6, RTN4, DEDD2, MBTD1, BCL2L13, BCL2L11, ABL1, EP400, TP53BP2, ABL2, NAE1, ZBTB7A, MCL1, MOAP1, CIDEB, TNFRSF10B, DLG5, BCL3, ANP32E, ATM, NF2, BCL2L2, USP36, RBM25, TNFAIP8, HIP1, PPP1R13B, DD…	5806	226	19734	1.54905514283363	0.00308914917333147	4.41989983842448e-05	4.29345544253515e-05
GOTERM_BP_DIRECT	GO:0007346~regulation of mitotic cell cycle	41	0.661503710874476	4.23362333990391e-07	RB1, YWHAE, ANAPC13, HDAC3, ANAPC16, HNRNPU, IQGAP1, ANAPC10, TTC28, PPP1CC, FZR1, MAEA, CDC23, CDC27, FBXO5, PIM2, BRD7, ZNF268, DLGAP5, NEK9, CDK11A, AFAP1L2, ANAPC7, DYNLT3, PTCH1, NEK7, GBF1, PLK1, MASTL, SCAF1, CDK11B, SIRT1, THAP1, CYLD, CDC16, CDK2, CKS2, ANAPC4, TTLL12, ANAPC1, ANAPC2	5806	68	19734	2.0493353731434	0.00363387491806944	5.12745452110335e-05	4.98076841665034e-05
GOTERM_BP_DIRECT	GO:0006351~DNA-templated transcription	49	0.790577605679251	4.53039623033896e-07	PHF3, DIDO1, GTF2H2C, CCNH, PWP1, GPBP1, EPC1, MEF2A, RFX3, CBFA2T2, TOPORS, PIAS2, THAP1, CCNA2, RRAGC, MTF1, POLR1B, MED20, PTMA, DNMT1, CEBPG, BAZ2A, CREBL2, LIN9, RELA, HIRA, TAF1B, POLR2B, GPBP1L1, ZBTB7A, SCAI, MAPK3, SMAD2, SMAD1, SMAD4, TCEANC, GTF2H2, INO80, HINFP, NR4A2, PPP5C, POLR3A, FUBP3, POLR3E, CDK2, MKRN2, TCEA1, RNPS1, POLR3H	5806	87	19734	1.91432168862176	0.00388811025027924	5.34823993824992e-05	5.19523760951292e-05
GOTERM_BP_DIRECT	GO:0032508~DNA duplex unwinding	37	0.596966763472088	4.54031300723624e-07	BLM, RTEL1, DDX3X, MCM8, DHX9, CHD8, DSCC1, DDX1, MCM9, IGHMBP2, RAD54B, DHX30, BRIP1, HELB, WRN, CHTF8, DHX36, RUVBL1, G3BP1, ASCC2, NBN, ASCC3, RFC5, UPF1, POLQ, RFC3, RFC4, ANXA1, FANCM, ASCC1, XRCC5, WRNIP1, CHD1L, SETX, RAD50, POT1, DNA2	5806	59	19734	2.13151211195899	0.00389660449918539	5.34823993824992e-05	5.19523760951292e-05
GOTERM_BP_DIRECT	GO:0017148~negative regulation of translation	54	0.871248789932236	6.48449208341128e-07	DDX3X, CELF1, FMR1, EIF4A3, YBX1, EIF4ENIF1, SYNCRIP, PAIP2B, TRIM2, OTUD6B, TRIM3, PRKCH, IGFBP5, CSNK2A1, NHLRC3, DAPK1, TSC1, PUS7, ILF3, XRN1, NCL, RARA, DDX6, SHMT1, TYMS, TOB1, GIGYF2, FXR1, PURB, PURA, FXR2, LARP1, RNF139, DHX36, INPP5E, IGF2BP3, PAIP2, EIF4E, ZNF540, TIA1, EIF2AK1, EIF2AK3, SAMD4A, SAMD4B, GZMB, EIF2AK2, CNOT10, QKI, DHFR, CNOT1, CAPRIN1, SERBP1, CAPRIN2, LSM14A	5806	100	19734	1.83540475370307	0.00556049942466641	7.53515505746671e-05	7.31958950982898e-05
GOTERM_BP_DIRECT	GO:0061025~membrane fusion	26	0.419490158115521	7.95183346022838e-07	UBXN2B, UBXN2A, SNAP23, STX18, USO1, UBE3A, NAPG, STX11, DPP4, OPA1, CHORDC1, DNM1L, YKT6, SNAP29, HACE1, GCA, MYOF, VPS33B, HUWE1, BET1L, NSFL1C, RABIF, RABEP1, VAPA, SEC22A, VAMP3	5806	36	19734	2.45475944425307	0.00681445985706664	9.11704212326718e-05	8.85622198577169e-05
GOTERM_BP_DIRECT	GO:1905168~positive regulation of double-strand break repair via homologous recombination	29	0.467892868667312	1.32389162928657e-06	WDR48, MEAF6, TRRAP, RNF8, YEATS4, ACTB, RAD51AP1, MBTD1, ING3, KAT5, RUVBL1, EP400, EPC1, EPC2, NBN, BRD8, SKP2, ARID2, PIAS4, ACTR2, CREBBP, FUS, ACTL6A, FANCB, MORF4L1, MORF4L2, PELI1, TIMELESS, ERCC6	5806	43	19734	2.29227983881951	0.0113195973991471	0.000149791370003095	0.000145506141834614
GOTERM_BP_DIRECT	GO:0031648~protein destabilization	33	0.5324298160697	1.50535695950117e-06	DAZAP2, PRKDC, CUL3, DERL1, HTT, CDC73, HDAC6, GGA3, RNF139, FBXO4, EP300, VPS35, BTRC, TRIM21, PRNP, MYLIP, CREBBP, FBXW11, FBXW7, PYHIN1, PLK1, MUL1, PEX2, RAD23A, NR1D1, SENP2, SIRT1, MTOR, CHFR, BMP2, CCDC88C, MDM2, FBXL3	5806	52	19734	2.15699276610403	0.0128611535732782	0.000168111227204553	0.000163301904970302
GOTERM_BP_DIRECT	GO:0071539~protein localization to centrosome	19	0.306550500161342	1.7688819233294e-06	STIL, DCTN2, C2CD3, SPAG5, CEP350, CCDC14, CSNK1D, HOOK3, STK3, AURKA, PCM1, KIAA0753, CEP250, CEP192, MAPRE1, DISC1, PIBF1, BBS4, MCPH1	5806	23	19734	2.80778504994833	0.0150955317995285	0.000195007893060379	0.000189429111609878
GOTERM_BP_DIRECT	GO:0034644~cellular response to UV	35	0.564698289770894	1.98069911834121e-06	PCNA, KDM1A, ZBTB1, PTPRK, PIK3R1, AQP1, CASP9, YY1, DHX36, TP53INP1, PBK, EP300, BMF, BAK1, POLK, N4BP1, USP47, NPM1, CREBBP, FBXW7, RHBDD1, PRKCD, METTL3, EIF2AK4, INO80, USP28, EIF2S1, CDC25A, CUL4A, DDB1, ERCC4, NEDD4, CUL4B, TAF1, ATR	5806	57	19734	2.08704244248237	0.0168878232258078	0.00021559533821033	0.00020942759158866
GOTERM_BP_DIRECT	GO:0007264~small GTPase-mediated signal transduction	52	0.838980316231042	2.146181750284e-06	DOCK4, DOCK9, DOCK8, DOCK7, GDI2, ARHGAP1, CHM, RND3, DOCK10, DOCK11, YWHAQ, CHORDC1, RAC2, ARFIP2, VAV3, RALBP1, SH2D3C, RHOH, ARHGEF18, RHOA, RUFY1, TIAM1, RRAGC, RAPGEF2, RAB38, DOCK2, DOCK1, RAPGEF6, RHOQ, RGS19, USO1, ARHGAP18, RASGRP3, PLD2, ABR, RHOT1, KRIT1, CHML, OPN3, ARHGAP33, CCDC88A, ARHGAP31, RABIF, ARHGAP30, RHEB, DNAJA3, CCDC88C, RAB18, RGL1, RHEBL1, PLCD4, NUCB2	5806	98	19734	1.80349673455328	0.0182857852651871	0.000230687710883652	0.000224088202001528
GOTERM_BP_DIRECT	GO:0051123~RNA polymerase II preinitiation complex assembly	37	0.596966763472088	2.43717389500205e-06	GTF2A1, GTF2A2, GTF2B, TAF9, MED15, MED17, MED14, MED10, MED31, MED1, DR1, TBP, TAF12, TAF13, TAF11, MED8, MED9, MED4, MED26, MED6, MED29, MED28, MED23, TAF6L, MED25, MED24, MED21, MED20, TAF8, TAF4B, TAF7, TAF6, TAF5, TAF4, TAF3, TAF2, TAF1	5806	62	19734	2.02837442912227	0.0207392060843941	0.000258731584236081	0.00025132979685126
GOTERM_BP_DIRECT	GO:0000132~establishment of mitotic spindle orientation	29	0.467892868667312	2.61816843909134e-06	ITGB1, GPSM2, HDAC3, UBXN2B, NUMA1, DCTN1, BCCIP, INPPL1, HTT, CENPA, KAT5, KIF13B, KIF21A, CDK5RAP2, NDEL1, FBXW11, NDE1, PLK1, NDC80, NSFL1C, ZW10, CLIP4, TBCE, SPRY2, SPRY1, MAPRE1, MCPH1, MAD2L1, PAFAH1B1	5806	44	19734	2.24018256975543	0.0222621186797036	0.000274556468387152	0.000266701963069878
GOTERM_BP_DIRECT	GO:0006890~retrograde vesicle-mediated transport, Golgi to endoplasmic reticulum	33	0.5324298160697	2.72855947148001e-06	ARF3, ARF4, COPB2, COPA, TMED10, KDELR1, PITPNB, STX18, HTT, BICD2, SCFD1, RAB6A, ATP9B, RAB6B, ATP9A, UVRAG, COG7, GBF1, COG3, GOLPH3L, COPZ1, TAPBP, ARCN1, RINT1, GOLPH3, ZW10, KDELR2, COPG2, SEC22B, ERGIC2, SEC22A, ERGIC1, SEC22C	5806	53	19734	2.11629478938509	0.0231898009040387	0.000279320034467341	0.000271329253158006
GOTERM_BP_DIRECT	GO:0007249~canonical NF-kappaB signal transduction	33	0.5324298160697	2.72855947148001e-06	ROCK1, ROCK2, NLRC3, BCL10, TANK, RELA, TRIM8, IKBKB, RASSF2, TBK1, NKIRAS1, NKIRAS2, TIFA, MYO18A, ABL1, AKT1, EP300, AZI2, MAP3K7, CREBBP, CHUK, RIPK2, TIRAP, NFKB1, IRAK1BP1, TRAF6, BCL3, REL, ZNF675, MAP3K14, BIRC2, CARD11, BIRC3	5806	53	19734	2.11629478938509	0.0231898009040387	0.000279320034467341	0.000271329253158006
GOTERM_BP_DIRECT	GO:0048511~rhythmic process	44	0.709906421426267	2.87020347138539e-06	TOP2A, KDM5B, SUV39H2, KDM5C, DDX5, PRKAA1, ROCK2, PRKDC, DHX9, UBE3A, AHR, MAPK9, MAPK8, SIN3A, EP300, DNM1L, BTRC, EGR1, PRMT5, USP7, CREBBP, NFYA, CSNK2A1, CBX3, USP9X, FBXW11, FBXW7, MTOR, CUL4A, DDB1, KAT2B, SFPQ, TEF, SP1, PSPC1, SRRD, CDK1, PPARG, FBXL3, TOP1, TARDBP, DTL, CDK5R1, EZH2	5806	79	19734	1.89305694240354	0.0243788316203879	0.000285389995742452	0.000277225565116491
GOTERM_BP_DIRECT	GO:0001843~neural tube closure	44	0.709906421426267	2.87020347138539e-06	RALA, SETD2, CITED2, IFT172, TULP3, BCL10, LIAS, CELSR1, MED12, OPA1, SUFU, DVL2, CDK20, ABL1, TMED2, IFT57, PRKACA, PRKACB, BBS4, KDM6A, PHACTR4, BRD2, STIL, FZD3, SEC24B, TGFB1, APAF1, PTCH1, FZD6, GLMN, SEMA4C, MTHFR, TSC1, SCRIB, BMP4, SKI, VANGL2, MTHFD1, TRAF6, DLC1, RARA, MKS1, KIF20B, CLUAP1	5806	79	19734	1.89305694240354	0.0243788316203879	0.000285389995742452	0.000277225565116491
GOTERM_BP_DIRECT	GO:0006457~protein folding	79	1.27460471119716	2.8874205872303e-06	HSP90AB1, WIPF1, CCDC47, NGLY1, CWC27, NUDCD2, KHSRP, SACS, QSOX2, PDIA3, CCT2, HSP90AA1, AHSA1, MOGS, TSC1, ALG12, PDIA6, PDIA5, CLPX, PDIA4, TAPBP, RP2, CDC37, DNAJB11, TCP1, CANX, PFDN1, ERP27, PPIG, FKBP4, ATF6, PPID, FKBP5, CDC123, LMAN2L, FUT10, LTBP4, DNAJC25, HSPD1, HSP90B1, LMAN1, BAG4, HSPH1, BAG5, GRPEL1, BAG2, DNAJB6, BAG3, DNAJC21, GRPEL2, CDC37L1, PPIAL4C, CCT8, CCT5, NKTR, RANBP2, …	5806	169	19734	1.588833832375	0.0245232620380826	0.000285389995742452	0.000277225565116491
GOTERM_BP_DIRECT	GO:0051865~protein autoubiquitination	41	0.661503710874476	3.19535708940452e-06	RNF10, RNF11, TRIM52, RNF13, UHRF2, UHRF1, CUL3, UBE2D2, UBE2D3, RNF8, RNF19B, UBE3A, BRCA1, RNF4, CBL, RCHY1, RNFT1, RNF115, RNF213, TRIM68, TRIM21, DTX3L, UBE2B, BFAR, WWP2, KLHL24, RNF41, CNOT4, RNF146, ITCH, NFX1, TRAF6, UBE2T, TRIM13, MDM2, ERCC8, TRIM37, RNF141, RNF185, RAD18, RNF220	5806	72	19734	1.93548340796877	0.0271028627638071	0.000312237222861244	0.000303304747361318
GOTERM_BP_DIRECT	GO:0032465~regulation of cytokinesis	27	0.435624394966118	3.33351472392905e-06	BECN1, SETD2, AHCTF1, PIK3R4, BRCA2, AURKA, ZFYVE26, BBS4, RAB11FIP4, GIT1, SH3GLB1, UVRAG, PLK3, PLK1, KLHL21, PRPF40A, MYO19, RAB11A, KLHL9, SNRK, PRC1, BIRC6, PIK3C3, KIF20A, ATXN10, CALM1, CALM2	5806	40	19734	2.29425594212883	0.0282579990620319	0.000322077450686134	0.000312863466168307
GOTERM_BP_DIRECT	GO:0016192~vesicle-mediated transport	100	1.6134236850597	3.50146213571145e-06	GOLGA4, ZFYVE27, RINL, ENPP2, AP1S2, AP1S3, AP2M1, TRIM23, NSF, RAB2A, ARL11, RAB2B, PRKCI, VPS33A, VPS33B, AP1B1, GAPVD1, MAPK8IP3, RAB30, RAB38, TBC1D23, RTN3, COPA, RAB5C, STXBP3, ARL6, STXBP1, ARL1, ARL17A, SCFD1, KIF3B, SCFD2, AP4S1, RAB6A, RAB6B, AP1M1, LRRC37A2, RAB4A, OPN3, HPS1, RABL2A, HPS4, MYO5A, AHI1, SPIRE1, SRPRB, OSBPL1A, RAB5A, MON1B, PICALM, ARF3, ARF4, MCFD2, ARF1, SFT2D3, GDI2…	5806	227	19734	1.49731175860913	0.029660361141791	0.000334545254499808	0.000324974591328864
GOTERM_BP_DIRECT	GO:0000724~double-strand break repair via homologous recombination	55	0.887383026782833	3.70787019187679e-06	ANKLE1, WDR48, MCM8, MCM9, ZMYND8, NUCKS1, CHD4, SMC5, BRCA1, SMC6, BRCA2, YY1, ZFYVE26, KAT5, POGZ, REV3L, EPC1, TOPBP1, NBN, GEN1, RMI1, TOP3A, RECQL, HUS1, LIG3, MORF4L1, SFPQ, RNF169, EID3, NSMCE4A, EXD2, BLM, PSMD14, UHRF1, HTATSF1, SAMHD1, RAD54B, RAD51AP1, MBTD1, WRN, RNF138, RBBP8, XRCC2, XRCC3, RPA1, INO80, PALB2, RAD52, RAD50, RAD51, ERCC4, RFWD3, UBE2N, ERCC5, ATM	5806	107	19734	1.74709694450794	0.0313810984369658	0.000350373360219215	0.000340349886953262
GOTERM_BP_DIRECT	GO:0050821~protein stabilization	104	1.67796063246208	4.29400954182924e-06	CCNH, CTNND1, RASSF2, LAMP2, CHORDC1, RUVBL1, ZNF207, PIM1, EP300, PIM2, GOLGA7, USP7, MORC3, COG7, CSNK2A1, FBXW7, COG3, PRKCD, MUL1, TSC1, ATP1B3, MAPK8IP3, GTPBP4, HCFC1, CDC37, RABL3, STXBP1, SEL1L, MTMR9, CREBL2, PIK3R1, STK4, NLK, RPAP3, RTN4, SAV1, STK3, BAG4, BAG5, BAG2, BAG3, PDCD10, DVL1, DVL3, CRTAP, SMAD3, UBE2B, PYHIN1, SEC16A, HPS4, SMAD7, CCT6A, CDK7, GNAQ, AAK1, MDM4, USP36, HIP1,…	5806	239	19734	1.47901824256252	0.0362508801175052	0.000398777806538768	0.000387369579953289
GOTERM_BP_DIRECT	GO:1902459~positive regulation of stem cell population maintenance	30	0.484027105517909	4.31286614816903e-06	YAP1, SMARCD1, HDAC2, ARID4A, ARID4B, ING1, ACTB, BCL7A, RBBP4, SIN3A, SAP30L, SAP130, BCL7B, DPF2, BRD9, SUDS3, RBBP7, SMARCE1, SS18, SMARCC1, KDM2B, PHF10, NCOA3, ACTL6A, ARID1A, SMARCA2, SMARCA4, REST, BRMS1L, OGT	5806	47	19734	2.16950916513365	0.0364071380732822	0.000398777806538768	0.000387369579953289
GOTERM_BP_DIRECT	GO:0006611~protein export from nucleus	24	0.387221684414327	4.47062105608451e-06	HSPA9, NUP214, TGFB1, AHCYL1, RANBP3, ANKLE1, SMURF1, STRADA, STRADB, CSE1L, XPO7, ADAR, CTDSPL2, PKD1, PPM1A, XPO1, XPO4, XPO6, XPO5, CHORDC1, SFN, PRKACA, PRKACB, RAN	5806	34	19734	2.39922190026545	0.0377134045280491	0.000404661794329165	0.000393085238752357
GOTERM_BP_DIRECT	GO:0030071~regulation of mitotic metaphase/anaphase transition	24	0.387221684414327	4.47062105608451e-06	SMARCE1, SMARCD1, SMARCC1, SMARCD2, PBRM1, SMARCC2, PHF10, PLK1, ACTL6A, CDC6, ARID1A, SMARCA2, ARID1B, ACTB, SMARCA4, CENPE, CDC23, BCL7A, BCL7B, DPF2, ANAPC4, RIOK2, ARID2, BRD7	5806	34	19734	2.39922190026545	0.0377134045280491	0.000404661794329165	0.000393085238752357
GOTERM_BP_DIRECT	GO:0000045~autophagosome assembly	41	0.661503710874476	5.06781226750185e-06	RAB1A, BECN1, STX12, UBXN2B, TMEM41B, UBXN2A, RAB1B, ATP2A2, AMBRA1, PSEN1, MTM1, RAB43, MAP1LC3B, BAG3, RAB23, RB1CC1, TP53INP2, TP53INP1, UBQLN1, ATG5, UBQLN2, EPM2A, ATG3, ATG9A, ATG10, MAP1LC3B2, ATG12, RAB33B, NSFL1C, ATG16L2, ATG16L1, TRAF6, ATG4C, ATG2A, ULK2, ATG4A, ULK1, PIK3C3, TRIM32, RAB7A, ATG2B	5806	73	19734	1.90896993662673	0.0426423411201075	0.00045378348950265	0.000440801661567117
GOTERM_BP_DIRECT	GO:0007020~microtubule nucleation	19	0.306550500161342	5.11885085262904e-06	NDE1, RANBP9, SLAIN2, CSNK1D, SLAIN1, TUBG1, HAUS2, GOLGA2, NEDD1, TPX2, CENPJ, AKAP9, TUBGCP5, TUBGCP6, TUBGCP3, TUBGCP4, CLASP1, CLASP2, NDEL1	5806	24	19734	2.69079400620048	0.0430624169604145	0.00045378348950265	0.000440801661567117
GOTERM_BP_DIRECT	GO:0034063~stress granule assembly	21	0.338818973862536	5.24326117289622e-06	DAZAP2, DYNC1H1, DDX6, TIA1, YTHDF1, YTHDF2, DDX3X, YTHDF3, FMR1, EIF2S1, BICD1, C9ORF72, PUM2, ATXN2L, ATXN2, CSDE1, OGFOD1, G3BP1, G3BP2, UBAP2L, LSM14A	5806	28	19734	2.54917326903204	0.0440856108386832	0.000458258078127269	0.000445148241260272
GOTERM_BP_DIRECT	GO:0030036~actin cytoskeleton organization	99	1.5972894482091	5.27590995866957e-06	TESK2, FGF7, ARFIP2, STARD8, ACTN1, ACTN4, DAAM2, EHBP1L1, ELMO1, TNIK, UTRN, MACF1, SHC1, EPB41, KLHL17, AGAP2, ATXN3, ABL1, PACSIN2, LPXN, PIP5K1A, NPHP4, PIP5K1C, SPTBN1, STARD13, AUTS2, IQSEC1, ARHGAP26, SSH2, SSH1, TBCK, DIAPH1, DIAPH3, BCL6, NF1, SPIRE1, GRB2, AMOTL2, NF2, AMOTL1, ARPC1A, RND3, SIPA1L1, CAPZB, PHACTR2, PHACTR4, ARHGEF11, ARHGEF10, ANXA1, PDPK1, ARHGEF17, MINK1, ARHGEF18, RH…	5806	226	19734	1.48889766155853	0.04435394459131	0.000458258078127269	0.000445148241260272
GOTERM_BP_DIRECT	GO:0008286~insulin receptor signaling pathway	40	0.645369474023879	6.12183956426966e-06	GSK3B, GSK3A, RABGAP1, SHC1, IRS1, PIK3R3, PIK3R2, FOXO4, IDE, PIK3R1, PIK3C2A, FOXO1, IGF1R, AKT2, GRB10, AKT1, MAPK1, EIF4EBP2, AP3S1, PDK2, APPL1, MAPK3, NDEL1, PTPN1, SMARCC1, NCOA5, CAV2, PDPK1, GAB1, SLC39A14, APC, PIK3CA, PTPRA, GRB2, PHIP, RAF1, SOS1, SOS2, RHOQ, PTPN2	5806	71	19734	1.91487193917899	0.0512802734403185	0.000526416984131548	0.000511357258803445
GOTERM_BP_DIRECT	GO:0032436~positive regulation of proteasomal ubiquitin-dependent protein catabolic process	45	0.726040658276864	8.4186369125793e-06	PSMD10, DET1, GSK3B, GSK3A, VCP, RNF14, RNF19B, PSEN1, RCHY1, FBXO22, AURKA, DDA1, MAPK9, HECTD1, SUMO1, RNF19A, SUMO2, DVL1, ARIH2, AKT1, ARIH1, BBS7, SOCS4, SOCS5, ZYG11B, IL33, ANKIB1, ZER1, USP5, FBXW8, CSNK1A1, PLK1, AXIN1, CSNK1D, RAD23A, CSNK1E, SIRT2, CHFR, PIAS1, SMAD7, DAB2, GCLC, MDM2, TRIB2, TAF1	5806	84	19734	1.8208380493086	0.0698339529280132	0.000711887797970586	0.000691522127741401
GOTERM_BP_DIRECT	GO:0042147~retrograde transport, endosome to Golgi	47	0.758309131978058	8.44430229014999e-06	TMEM87A, VPS29, TMEM87B, GOLT1B, STX16, DCTN1, GOSR1, CLTC, ARL1, RHOBTB3, VPS26A, GCC2, VPS26B, RCSD1, SNX1, SNX2, VPS53, VPS52, VTI1A, STX6, VPS54, ANKFY1, DENND5A, VPS35, TRIM27, ERC1, RAB6A, EVI5, YKT6, RAB6B, SNX5, SNX6, OSBPL9, SPAG9, GBF1, PLEKHA3, BET1L, RGP1, PIKFYVE, PREPL, HEATR5A, HEATR5B, TBC1D5, UBE2O, TBC1D23, RAB7A, VAMP3	5806	89	19734	1.79492350029222	0.0700392164746444	0.000711887797970586	0.000691522127741401
GOTERM_BP_DIRECT	GO:0016236~macroautophagy	40	0.645369474023879	9.58040976191783e-06	BECN1, VCP, MTMR3, TSG101, VPS4B, PIK3R4, ZFYVE1, MAP1LC3B, VTI1A, UBQLN1, PIM2, VPS36, ATG5, RAB2A, RAB2B, POSTN, PDCD6IP, VTA1, ATG10, YOD1, KLHL3, VPS37A, STAM, MTOR, ATG12, NPC1, ATG16L2, ATG16L1, TBC1D5, HGS, VPS41, NBR1, CHMP2B, PLAA, ULK1, PIK3C3, PGAM5, STAM2, VPS25, TECPR1	5806	72	19734	1.88827649557929	0.079080211411894	0.000799824694589625	0.000776943327585433
GOTERM_BP_DIRECT	GO:1903232~melanosome assembly	16	0.258147789609551	1.13188149994839e-05	HPS1, AP1B1, AP3D1, HPS4, HPS3, AP3B1, HPS6, HPS5, AP3M1, AP1G1, AP1S2, RAB38, AP3S2, AP1S3, AP3S1, AP1M1	5806	19	19734	2.86222963540439	0.0927443824074262	0.000935870097890018	0.000909096747025855
GOTERM_BP_DIRECT	GO:0006367~transcription initiation at RNA polymerase II promoter	31	0.500161342368506	1.16612691390916e-05	GTF2A1, GTF2A2, CCNH, GTF2B, GTF2E1, GTF2E2, MED17, POLR2D, E2F2, E2F3, BRF2, TBP, TAF12, TAF13, TAF11, GTF2H1, GTF2H2, GTF2F2, MED26, CDK9, MED23, CDK7, ERCC3, TAF8, TAF4B, TAF7, TAF6, TAF5, TAF4, TAF2, TAF1	5806	51	19734	2.06599663633969	0.0954121360879108	0.000955002412638558	0.000927681724941258
GOTERM_BP_DIRECT	GO:0061014~positive regulation of mRNA catabolic process	12	0.193610842207164	1.24302247724094e-05	MOV10, UPF1, PNPT1, CNOT7, TTC5, CNOT1, KHSRP, ZC3H12A, PRR5L, ZC3HAV1, CNOT8, GTPBP1	5806	12	19734	3.39889769204271	0.101373836695845	0.00100837266809385	0.00097952516532015
GOTERM_BP_DIRECT	GO:2000819~regulation of nucleotide-excision repair	20	0.322684737011939	1.28685990669292e-05	SMARCE1, SMARCD1, SMARCC1, SMARCD2, PBRM1, SMARCC2, PHF10, ACTL6A, ARID1A, SMARCA2, ARID1B, ACTB, SMARCA4, CUL4A, RAD52, BCL7A, BCL7B, DPF2, ARID2, BRD7	5806	27	19734	2.51770199410571	0.104754946492952	0.00103417834931331	0.00100459259818748
GOTERM_BP_DIRECT	GO:0060155~platelet dense granule organization	19	0.306550500161342	1.32322002597451e-05	ABCA1, F2R, HPS1, AP1B1, AP3D1, HPS4, HPS3, AP3B1, HPS6, HPS5, AP3M1, AP1G1, BLOC1S3, AP1S2, RAB38, AP3S2, AP1S3, AP3S1, AP1M1	5806	25	19734	2.58316224595246	0.107549690799669	0.00104388706452797	0.00101402356669405
GOTERM_BP_DIRECT	GO:0070316~regulation of G0 to G1 transition	19	0.306550500161342	1.32322002597451e-05	SMARCE1, SMARCD1, CDKN2B, SMARCC1, SMARCD2, PBRM1, SMARCC2, PHF10, ACTL6A, ARID1A, SMARCA2, ARID1B, ACTB, SMARCA4, BCL7A, BCL7B, DPF2, ARID2, BRD7	5806	25	19734	2.58316224595246	0.107549690799669	0.00104388706452797	0.00101402356669405
GOTERM_BP_DIRECT	GO:0036503~ERAD pathway	48	0.774443368828654	1.47172639305581e-05	VCP, CCDC47, SEL1L, FAF2, DERL1, DERL2, FBXO44, USP19, UBE2J1, HSP90B1, FOXRED2, ERLEC1, RNF139, TMEM67, UBQLN1, UBXN8, TRIM25, DNAJB9, MAN1A1, FBXO6, UBXN4, UGGT1, UBQLN2, EDEM3, TOR1A, HSPA5, RHBDD1, EDEM1, DNAJB12, SYVN1, ERLIN1, UBE4A, YOD1, UBE4B, ERLIN2, UBE2G2, TMUB2, PSMC6, RNF103, NPLOC4, JKAMP, DNAJC10, CANX, TRIM13, STT3B, ATF6, FAM8A1, RNF185	5806	93	19734	1.75426977653818	0.118874035099094	0.00115048865944427	0.0011175755055632
GOTERM_BP_DIRECT	GO:0010507~negative regulation of autophagy	35	0.564698289770894	1.56579302185645e-05	MTMR8, FOXK2, MTMR9, PTPN22, FOXK1, GOLGA2, RPTOR, HERC1, TLK2, LEPR, ZKSCAN3, AKT1, STK38L, EP300, TBC1D14, BMF, VHL, TRIM27, MCL1, IL10, KDM4A, IL10RA, STAT3, SIRT2, MTOR, DAP, RRAGA, SLTM, RRAGC, WNK1, BCL2, TAB3, TAB2, EIF4G2, EIF4G1	5806	61	19734	1.95018720035238	0.12597263703096	0.00121299587341834	0.00117829451455558
GOTERM_BP_DIRECT	GO:0000079~regulation of cyclin-dependent protein serine/threonine kinase activity	29	0.467892868667312	1.63192637107318e-05	BLM, CCNK, CDKN1B, CCNT2, CCNJ, CCNI, CCNH, CCNF, BCCIP, ACTB, CCNB2, CCNB1, CCND2, CCND1, CDKN2D, CDKN2B, CDKN2C, GTF2H1, CDC6, CDC25C, GTPBP4, CDC25A, CCNA2, CCNE2, CCNE1, CDC37, CCNG2, CCNG1, CDK5R1	5806	47	19734	2.09719219296253	0.130929034545056	0.00125259741501308	0.00121676313613261
GOTERM_BP_DIRECT	GO:0007095~mitotic G2 DNA damage checkpoint signaling	25	0.403355921264924	1.64604614369669e-05	BLM, FOXO4, BRCC3, BRCA1, CDC14B, FZR1, UIMC1, CHEK1, TOPBP1, NBN, CLSPN, MBTPS1, PLK1, DONSON, FOXN3, RINT1, TRIM39, TAOK3, TAOK1, TAOK2, CCNG1, CDK1, ATM, DTL, MBTPS2	5806	38	19734	2.23611690265968	0.131983602043464	0.00125259741501308	0.00121676313613261
GOTERM_BP_DIRECT	GO:0006897~endocytosis	78	1.25847047434656	1.70500751575738e-05	ITSN2, DENND1B, HIP1, DGKD, FKBP15, ZFYVE9, SH3KBP1, DENND1A, USP33, ITSN1, INPPL1, LY75, PIK3CB, PIK3C2A, CLINT1, PIK3CG, RAB22A, EEA1, RINL, ANKFY1, DNM1L, CSNK1G3, RALBP1, FNBP1, CSNK1D, TBC1D2B, EPS15L1, CSNK1E, GAPVD1, SCAMP1, DNM2, EPN2, RUFY1, RABEP1, NPC1, HEATR5A, HEATR5B, RHOJ, PIK3C3, RHOU, RHOQ, CSNK1G2, CSNK1G1, RAB7A, RAB1A, RAB5B, RAB5C, LRP5, MTMR9, C9ORF72, LRP8, EHBP1, MTMR6, AP…	5806	173	19734	1.53245098253949	0.136373457571133	0.00128608417789453	0.00124929191044924
GOTERM_BP_DIRECT	GO:0032456~endocytic recycling	39	0.629235237173282	1.79140826364665e-05	DENND1B, RAB1A, VPS29, STX12, STX16, RAB1B, DENND1A, SNX12, VPS26A, PTPN23, SNX30, SNX3, SNX4, SNX27, VPS53, MICALL1, VPS52, VTI1A, STX6, VPS35, EPS15, ANKRD50, CCDC93, RAB11FIP4, VPS39, RAB8A, RAB8B, ANKRD27, CMTM6, RAB27A, ARL4C, ACAP2, RAB14, SNX17, HGS, RAB12, RAB35, VAMP4, ARF6	5806	71	19734	1.86700014069952	0.142766192219485	0.00133950605731283	0.00130118549793395
GOTERM_BP_DIRECT	GO:0006303~double-strand break repair via nonhomologous end joining	24	0.387221684414327	1.87865992996712e-05	DCLRE1B, DCLRE1A, SMARCAL1, DCLRE1C, KDM2A, PSMD14, XRCC5, POLM, PRKDC, RNF8, HMGB2, LIG4, XRCC1, HMGB1, MLH1, PRPF19, POLB, RNF168, POLA1, ERCC4, APLF, ATM, TP53BP1, NHEJ1	5806	36	19734	2.26593179469514	0.149173870841963	0.00139263764980924	0.00135279710301856
GOTERM_BP_DIRECT	GO:0046777~protein autophosphorylation	69	1.11326234269119	1.91934888239635e-05	GSK3B, SMG1, FLT1, IGF1R, STK10, SLK, EEF2K, PIM1, KDR, AKT1, NEK2, RIOK2, PIM2, JAK2, RIPK3, PDPK1, DAPK1, CAD, MINK1, DYRK1A, VRK1, VRK2, OXSR1, UHMK1, HCK, MELK, MAPKAPK3, MAPKAPK2, ULK2, ULK1, MAPKAPK5, TNIK, SIK2, CAMK2D, TXK, STK39, PRKX, STK4, ACVR1B, AURKA, MKNK1, ABL1, PTK2B, RIPK1, PAK2, MARK2, LYN, MAP3K3, EIF2AK1, EIF2AK3, EIF2AK2, EIF2AK4, MTOR, PTK2, CLK2, MEX3B, TAOK3, STK24, STK25…	5806	149	19734	1.57398617953656	0.1521456324432	0.0014106394051048	0.00137028386450057
GOTERM_BP_DIRECT	GO:0051984~positive regulation of chromosome segregation	13	0.209745079057761	2.0148335388589e-05	NUMA1, NCAPG2, NCAPG, SMC5, SMC6, CDC6, SMC4, NCAPH, SMC2, RAB33B, NCAPD2, NCAPD3, RAD18	5806	14	19734	3.15611928546823	0.159078766411232	0.00146826725429218	0.00142626309746512
GOTERM_BP_DIRECT	GO:0097190~apoptotic signaling pathway	38	0.613101000322685	2.17461560404937e-05	DIDO1, HIP1, TM2D1, PDCD6, FASLG, PSEN1, SPN, ING5, MAPK9, SGPL1, CASP8, CASP3, DPF2, CASP2, CD38, BAK1, MAP3K5, CASP8AP2, MOAP1, RIPK3, APAF1, DAPK1, PCGF2, CAV1, PAWR, PRKCA, INHBB, CFLAR, TICAM1, SENP1, SLFN12, P2RX7, DAP, CD5, CD28, CTNNB1, DAP3, PPARD	5806	69	19734	1.87185669996555	0.170553965251549	0.0015713881999345	0.00152643396139701
GOTERM_BP_DIRECT	GO:0006406~mRNA export from nucleus	35	0.564698289770894	2.49089304437371e-05	FYTTD1, SMG1, NUP107, YTHDC1, FMR1, EIF4A3, CASC3, SMG7, SMG5, NUP160, SMG6, GLE1, NXF1, RBM15B, ALKBH5, XPO1, NUP85, TPR, NUP88, RAE1, EIF4E, AGFG1, NUP214, UPF2, UPF1, NUP133, NCBP1, NUP155, THOC1, THOC3, THOC2, THOC7, DDX19B, MCM3AP, HNRNPA2B1	5806	62	19734	1.91873256808863	0.192808677863927	0.00178493244071413	0.00173386913330447
GOTERM_BP_DIRECT	GO:0051056~regulation of small GTPase mediated signal transduction	57	0.919651500484027	2.57489234323593e-05	ARHGAP11A, ARHGAP11B, TRIO, FAM13B, DOCK8, ITSN1, ARHGAP1, ARHGAP5, SIPA1L2, SIPA1L3, AKAP13, PREX1, SIPA1L1, MCF2L, TAGAP, VAV3, ARHGEF11, ARHGEF10, PLEKHG1, RALBP1, ARHGEF12, ARHGEF15, RALGAPA1, SWAP70, RALGAPA2, ARHGEF17, GMIP, TIAM1, ARHGEF9, RALGAPB, SPATA13, ARHGEF3, ARHGEF1, RHOU, DOCK2, ARHGAP19, ARHGAP18, FGD1, FGD2, GNA13, ABR, FGD4, ARHGAP21, RACGAP1, SRGAP2, ECT2, STARD13, PRPF38B, AR…	5806	118	19734	1.64184041056301	0.198618241629618	0.00182987597185833	0.0017775269209132
GOTERM_BP_DIRECT	GO:0000184~nuclear-transcribed mRNA catabolic process, nonsense-mediated decay	26	0.419490158115521	2.64651046892313e-05	SMG1, EIF4A3, PARN, CASC3, SMG7, GSPT2, SMG5, GSPT1, SMG6, BCLAF1, EXOSC10, ZC3H12A, UPF2, UPF1, NCBP1, UPF3B, RC3H1, UPF3A, PNRC1, PNRC2, RNPS1, ETF1, PABPC1, DCP1A, DCP2, DCP1B	5806	41	19734	2.15539853641733	0.203538467648066	0.0018615217741867	0.00180826740083515
GOTERM_BP_DIRECT	GO:0016579~protein deubiquitination	45	0.726040658276864	2.6627186675772e-05	OTUD4, USP13, USP35, USP36, USP14, USP37, USP15, USP38, USP27X, USP31, PSMD14, USP10, USP32, USP11, USP33, USP12, TNFAIP3, USP19, VCPIP1, ATXN3, OTUD6B, ZC3H12A, USP1, USP30, USP46, USP24, USP25, USP8, USP47, USP7, USP48, USP5, USP42, USP4, USP9X, USP22, USP45, YOD1, JOSD1, USP28, UCHL5, CYLD, COPS5, USP40, STAMBP	5806	87	19734	1.75805053036692	0.204647786551661	0.0018615217741867	0.00180826740083515
GOTERM_BP_DIRECT	GO:0010971~positive regulation of G2/M transition of mitotic cell cycle	20	0.322684737011939	2.8966534620167e-05	RRM1, RCC2, VPS4B, CDC7, DBF4B, CDC25C, CDC25A, RAB11A, PBX1, CCNB1, CCND1, RRM2B, SIN3A, CDK4, CDK1, FBXO5, MTA3, DTL, STOX1, BRD4	5806	28	19734	2.4277840657448	0.220487721471082	0.00199266584959053	0.00193565970945804
GOTERM_BP_DIRECT	GO:1902894~negative regulation of miRNA transcription	20	0.322684737011939	2.8966534620167e-05	ZNF512B, HDAC4, TGFB1, SMAD3, SRF, PDGFB, NFATC3, HIF1A, RELA, VEGFA, YY1, BMP4, NCOR2, REST, NCOR1, NFIB, RARA, PPARG, PPARA, PPARD	5806	28	19734	2.4277840657448	0.220487721471082	0.00199266584959053	0.00193565970945804
GOTERM_BP_DIRECT	GO:0000723~telomere maintenance	34	0.548564052920297	3.01310167073875e-05	DCLRE1B, BLM, SP100, RTEL1, DCLRE1C, INO80D, RIF1, PRKDC, YY1, WRN, ZNF827, RUVBL1, FBXO4, NBN, NFRKB, PARP3, XRCC5, PTGES3, ACTR5, ACTL6A, RPA1, HUS1, ACTR8, INO80, TERF1, UCHL5, RAD50, CCNE2, CCNE1, ERCC4, APEX1, ATM, DNA2, ATR	5806	60	19734	1.92604202549087	0.2282545537493	0.00205632232275258	0.00199749509965721
GOTERM_BP_DIRECT	GO:0043923~positive regulation by host of viral transcription	15	0.242013552758954	3.06431330754266e-05	JUN, CCNT2, CTDP1, TAF11, LEF1, NUCKS1, RRP1B, CHD1, SMARCA4, CDK9, TFAP4, SNW1, SP1, ZNF639, EP300	5806	18	19734	2.83241474336893	0.231645711177239	0.00207480552217003	0.00201544953211841
GOTERM_BP_DIRECT	GO:0045943~positive regulation of transcription by RNA polymerase I	19	0.306550500161342	3.11418561351999e-05	UTP15, ACTR6, HEATR1, EIF2AK3, SMARCA5, WDR75, DDX21, DEK, BAZ1B, WDR43, PHF8, MYO1C, MYBBP1A, DHX33, CARM1, UBTF, ERCC6, SF3B1, LYAR	5806	26	19734	2.48380985187737	0.234933859492694	0.00209210016333269	0.00203224940857285
GOTERM_BP_DIRECT	GO:0000289~nuclear-transcribed mRNA poly(A) tail shortening	16	0.258147789609551	3.28885374803334e-05	CNOT6L, PARN, SAMD4A, SAMD4B, CNOT10, MLH1, PAN2, CNOT4, CNOT6, ZFP36, CNOT7, PAN3, CNOT1, CNOT2, CNOT3, CNOT8	5806	20	19734	2.71911815363417	0.246339429795404	0.00219231421545261	0.00212959653932732
GOTERM_BP_DIRECT	GO:0000086~G2/M transition of mitotic cell cycle	30	0.484027105517909	3.94791816999427e-05	KHDRBS1, FOXM1, PPM1D, ARPP19, AURKA, CCNB1, PPME1, CHEK1, SKP2, MTA3, PLK3, USP22, PLK1, UBE2A, MASTL, CDC25C, PBX1, CDC25A, DNM2, LATS1, CCNA2, WEE1, MELK, CCNY, CDK2, CDK1, CALM1, CALM2, TAF2, FBXL7	5806	51	19734	1.99935158355454	0.287865289154214	0.00261139602644467	0.00253668926722786
GOTERM_BP_DIRECT	GO:0006275~regulation of DNA replication	27	0.435624394966118	3.98119040849864e-05	ANKRD17, USP37, INO80D, PCNA, MEAF6, DSCC1, NUCKS1, SMC3, YY1, ING5, CHRAC1, RUVBL1, RBBP6, FBXO5, NFRKB, ESCO1, ZBTB38, ACTR5, ACTL6A, SMARCA5, ESCO2, ACTR8, INO80, BAZ1A, UCHL5, CCNA2, POLE3	5806	44	19734	2.08568722011712	0.289899932020792	0.00261330200936487	0.00253854072383123
GOTERM_BP_DIRECT	GO:0009791~post-embryonic development	39	0.629235237173282	4.07687418134178e-05	CSRNP1, KDM5B, RAB3A, CCDC47, IREB2, ATN1, INPPL1, ITPR1, GATA3, PSEN1, PRDM1, GIGYF2, SGPL1, SERP1, BCL2L11, CHST11, STK36, ABL1, PLAGL2, ACADM, SMAD2, MORC3, PLEKHA1, TIPARP, HEG1, ARID5B, ASH1L, ZFX, MAPK8IP3, TGFBR1, RC3H2, IGF2R, MTOR, NR4A2, BMP4, TBCE, BCL2, ATM, ATF5	5806	73	19734	1.81584945191323	0.295718790455557	0.00265583644586045	0.00257985833611726
GOTERM_BP_DIRECT	GO:0010508~positive regulation of autophagy	44	0.709906421426267	4.65553306317739e-05	BECN1, GSK3B, SETD2, GSK3A, PRKAA1, ROCK1, NPRL3, HMGB1, AMBRA1, PIK3CB, FOXO3, PIK3C2A, FOXO1, MTDH, TRIM8, FLCN, TBK1, KAT5, TRIM5, RB1CC1, ZC3H12A, ORMDL3, TP53INP1, TRIM68, PIM2, TRIM65, TRIM21, TRIM22, TRIM23, SH3GLB1, DAPK1, BNIP3, TICAM1, SVIP, CCNY, ATG16L1, ULK2, ULK1, TRIM38, DEPDC5, ATF6, TRIM32, CDK16, TRIM34	5806	86	19734	1.7389709122079	0.329906890683474	0.00300999464738815	0.00292388478772337
GOTERM_BP_DIRECT	GO:0051973~positive regulation of telomerase activity	22	0.354953210713133	4.74381514776474e-05	CCT2, HSP90AA1, PARM1, HSP90AB1, XRCC5, NVL, TNKS, PTGES3, NEK7, PARN, HMBOX1, DKC1, TCP1, POT1, MAPK1, MAPKAPK5, NEK2, PRKCQ, NAF1, MAP2K7, MAP3K4, MAPK3	5806	33	19734	2.26593179469514	0.334974797377297	0.00304418406385291	0.00295709611412529
GOTERM_BP_DIRECT	GO:0006446~regulation of translational initiation	21	0.338818973862536	5.39699593852652e-05	EIF4A2, EIF5B, EIF2B2, NCBP1, KLHL25, DDX1, MTIF2, EIF2AK4, BZW2, BZW1, IMPACT, EIF5, CSDE1, ALKBH1, EIF4H, EIF4G3, EIF1B, EIF4B, EIF4G2, PAIP1, EIF4G1	5806	31	19734	2.30247908170636	0.371299447377285	0.00341240941730805	0.00331478728489059
GOTERM_BP_DIRECT	GO:0007094~mitotic spindle assembly checkpoint signaling	21	0.338818973862536	5.39699593852652e-05	IK, ZWILCH, PLK1, BUB1B, TTK, NDC80, ZWINT, CENPF, APC, ZW10, TPR, NUF2, ZNF207, KNTC1, ATM, BUB3, TRIP13, BUB1, SPC24, MAD2L1, SPC25	5806	31	19734	2.30247908170636	0.371299447377285	0.00341240941730805	0.00331478728489059
GOTERM_BP_DIRECT	GO:0032092~positive regulation of protein binding	28	0.451758631816715	5.67852703087945e-05	BLK, GSK3B, RALB, NVL, EPB41, HFE, USP33, NMD3, IDE, STK4, SPPL3, ADD1, STK3, TRIM21, MARK3, DTX3L, USP9X, RIPK2, AKTIP, HIPK2, BMP4, FKBP1A, TIAM1, BMP2, BAMBI, RAPGEF2, RAN, TAF1	5806	47	19734	2.0248752207914	0.38633763973563	0.0035642083166812	0.00346224352473986
GOTERM_BP_DIRECT	GO:0006417~regulation of translation	48	0.774443368828654	5.83946964059758e-05	HBS1L, PPP1R15B, DAZAP1, EIF4E3, IREB2, NOLC1, RBM4B, NAT10, GTDC1, CASC3, TYMS, FOXO3, ZFP36L1, ATXN2, ALKBH5, BCLAF1, TCOF1, ZNF706, AKT2, MKNK1, AKT1, EIF4E, EIF2A, PTCD3, CNOT6L, ELP2, TSC1, ELP3, PA2G4, ELP4, PUM1, PUM2, TNRC6C, CNOT6, DAP, CNOT7, CNOT2, SERBP1, CNOT3, GEMIN5, MAPKAPK5, LSM14B, ABCE1, CNOT8, KBTBD8, METAP1, TNRC6A, TNRC6B	5806	97	19734	1.68192875482526	0.394772377398651	0.00363866662605062	0.00353457173245736
GOTERM_BP_DIRECT	GO:0051607~defense response to virus	99	1.5972894482091	6.57397700429823e-05	ZNF175, CRCP, IFIT5, PRF1, DDX60L, TBK1, ZC3H12A, AZI2, SKP2, TRIM22, DDX17, IFNAR2, BNIP3L, GBP5, RAB2B, TICAM1, UNC13D, SLFN13, ILF3, SLFN11, PDE12, DDX1, ZC3HAV1, DDX60, DHX36, G3BP1, PCBP2, PMAIP1, APOBEC3C, EIF2AK2, EIF2AK4, AICDA, MOV10, MAVS, PTPRC, CNOT7, ATG16L1, BCL2, SERINC3, RNF185, MAP3K14, ZCCHC3, LSM14A, MYD88, SETD2, ADAR, IFIH1, TRIM5, CASP1, DHX15, RIPK3, NCBP1, DTX3L, ELMOD2, P…	5806	238	19734	1.41382719122785	0.431818781583634	0.00406687973093241	0.00395053452639591
GOTERM_BP_DIRECT	GO:0090398~cellular senescence	32	0.516295579219103	6.94683616521567e-05	TOP2B, CDKN1B, CITED2, SRF, SMC5, SMC6, BRCA2, IGF1R, MAPK9, MAPK8, MNT, WRN, KAT5, OPA1, ZMIZ1, NUP62, ABL1, FBXO4, MAP2K7, MAP3K5, PRMT6, MAP2K4, NPM1, CDKN2B, MAP2K1, PRKCD, MAPK14, DNAJA3, ID2, CDK2, ATM, MAPKAPK5	5806	57	19734	1.90815309026959	0.449748147298568	0.00425788344120737	0.00413607400679209
GOTERM_BP_DIRECT	GO:0043066~negative regulation of apoptotic process	190	3.06550500161342	6.98176026526618e-05	ANKLE2, ARL6IP1, GHITM, UBE2Z, AQP1, IGF1R, RPS6KA3, EDNRB, CCND2, ARHGDIA, RPS6KA1, PIM1, KDR, AKT1, PIM2, TGM2, MED1, BNIP3L, PRKCI, PCID2, DAPK1, WDR73, MAPK8IP3, PIAS1, ZNF16, YME1L1, PHIP, VDAC1, RAF1, ATF5, ZNF830, IL6ST, PSMD10, NOTCH2, SHC1, PRKDC, MAPKAP1, GLO1, PSEN1, PIK3R1, HIGD1A, FOXO1, HSP90B1, SLC9A1, MTDH, PRDX3, SOCS3, ARHGAP21, BAG4, CHST11, BAG3, PDCD10, FIGNL1, RIPK1, NCKAP1L…	5806	507	19734	1.27374864198839	0.451398257429614	0.00425788344120737	0.00413607400679209
GOTERM_BP_DIRECT	GO:0010608~post-transcriptional regulation of gene expression	18	0.290416263310745	7.42172395889322e-05	ZC3H10, ACE, YTHDC1, CAV1, RC3H1, TDRD7, PUM1, LARP4, PARP9, PUM2, EPB41L5, NUDT21, LARP1, ZC3H7A, ZC3H7B, CDC37, FBXO4, MATR3	5806	25	19734	2.44720633827075	0.471766958882801	0.00449432424806499	0.00436575072032641
GOTERM_BP_DIRECT	GO:0008283~cell population proliferation	68	1.09712810584059	8.36201019510138e-05	BTG1, USPL1, CITED2, PAK1IP1, MCM10, DDX41, MKI67, UBE2L3, NDST1, OTUD6B, OGFOD1, AKT1, ZNF324, GLUL, PDK1, MRPS27, FBXW8, SPHK2, LIG4, TSC1, SCRIB, CDC25C, CDC25A, CD2AP, MELK, ASPH, IRF2, YME1L1, BIRC6, CRK, PPARD, USP13, HDAC4, FOXC1, SLC20A1, ODC1, CUL1, PDS5B, GATA3, ZFP36L1, GNAI2, RAP1B, LARP1, PPP1R8, S1PR1, POC1B, ASCC3, FAM83D, SUZ12, SMAD2, GDF11, SMAD4, SMAD3, ATAD5, FZD4, TXNRD1, STA…	5806	152	19734	1.52055949380858	0.512799395507629	0.00499161488008317	0.00484881487304742
GOTERM_BP_DIRECT	GO:1900227~positive regulation of NLRP3 inflammasome complex assembly	16	0.258147789609551	8.36708606737258e-05	GBP5, DDX3X, NEK7, ZDHHC5, PTPN22, BRCC3, PPP2CA, MAVS, MAPK8, DHX33, PLCG2, CD36, TLR6, MARK4, TLR4, MYD88	5806	21	19734	2.58963633679445	0.513012017408604	0.00499161488008317	0.00484881487304742
GOTERM_BP_DIRECT	GO:0045945~positive regulation of transcription by RNA polymerase III	15	0.242013552758954	8.47512236878873e-05	ZNF143, ELL, BRF1, CHD8, SMARCA5, DDX21, ZC3H8, DEK, BAZ1B, MTOR, RPTOR, MYO1C, MYBBP1A, ERCC6, SF3B1	5806	19	19734	2.68334028319162	0.517515583703831	0.00499161488008317	0.00484881487304742
GOTERM_BP_DIRECT	GO:0061158~3'-UTR-mediated mRNA destabilization	15	0.242013552758954	8.47512236878873e-05	UPF1, RC3H1, PUM1, ZFP36L2, ZFP36L1, PUM2, ZC3H12D, MOV10, ZFP36, KHSRP, DND1, DHX36, ZC3H12A, HNRNPD, TARDBP	5806	19	19734	2.68334028319162	0.517515583703831	0.00499161488008317	0.00484881487304742
GOTERM_BP_DIRECT	GO:0030217~T cell differentiation	25	0.403355921264924	9.69128095747256e-05	LMBR1L, GPR89A, KDELR1, CHD7, PIK3CD, PIK3R3, NRARP, PTPN22, PIK3R2, GATA3, PIK3R1, IKZF3, DLL4, PREX1, PPP3CB, LEPR, PKNOX1, PATZ1, NHEJ1, EGR1, RHOH, RUNX2, PTPRC, SP3, PTPN2	5806	41	19734	2.07249859270897	0.56542799702302	0.00566906972471473	0.00550688910461009
GOTERM_BP_DIRECT	GO:0061024~membrane organization	21	0.338818973862536	0.000104137462673965	SH3GLB1, HSPA8, PRKCI, SAR1A, SAR1B, TOR1AIP2, OCRL, SYNJ2, PIK3C2A, CD2AP, DNM2, CCDC88A, GNPAT, FCHSD2, SYNJ1, TMEM33, LPCAT2, CHORDC1, AAK1, MBP, PIP5K1C	5806	32	19734	2.23052661040303	0.591606729757857	0.00600991974183506	0.0058379880920512
GOTERM_BP_DIRECT	GO:0046856~phosphatidylinositol dephosphorylation	21	0.338818973862536	0.000104137462673965	MTMR1, MTMR2, MTMR10, MTMR3, MTMR12, SACM1L, PTEN, INPPL1, MTMR8, MTMR9, OCRL, SYNJ2, MTMR4, MTMR6, MTM1, FIG4, INPP5B, INPP4B, SYNJ1, INPP5D, INPP5E	5806	32	19734	2.23052661040303	0.591606729757857	0.00600991974183506	0.0058379880920512
GOTERM_BP_DIRECT	GO:0046907~intracellular transport	24	0.387221684414327	0.000115370273479732	RANBP2, TMEM167A, VPS33B, HPS1, AP3D1, HPS4, HPS3, AP3B1, HPS6, HPS5, AP3M2, AP3M1, AFTPH, RAB14, APPBP2, STBD1, GNAS, SPIRE1, AP3S2, BBS7, AP3S1, BBS5, BBS4, RAB7A	5806	39	19734	2.09162934894936	0.629212521110824	0.00661379321101476	0.006424585962508
GOTERM_BP_DIRECT	GO:0030488~tRNA methylation	20	0.322684737011939	0.000120099570388807	METTL2B, METTL2A, NSUN2, TYW3, NOP2, THUMPD2, BCDIN3D, THUMPD3, NSUN6, THADA, MTO1, GTPBP3, TARBP1, ALKBH8, TRMT6, TRMT12, LCMT2, METTL6, TRDMT1, TRMT61B	5806	30	19734	2.26593179469514	0.64399062931466	0.00683931262101556	0.00664365371826293
GOTERM_BP_DIRECT	GO:0006622~protein targeting to lysosome	19	0.306550500161342	0.0001373876744412	SCARB2, BECN1, PXK, NCOA4, PIK3R4, M6PR, AP3B1, GCC2, SORL1, AP3M1, ZFYVE16, GGA3, SNX16, HGS, VPS53, NEDD4, VPS54, PIK3C3, RAB7A	5806	28	19734	2.30639486245756	0.693175014764853	0.00777234613499923	0.00754999503031149
GOTERM_BP_DIRECT	GO:0031146~SCF-dependent proteasomal ubiquitin-dependent protein catabolic process	28	0.451758631816715	0.000150203260283135	CUL5, CCNF, CUL2, CUL1, KIF14, FBXO48, FBXO44, FBXL20, AMN1, FBXO4, FBXO3, FBXO6, SKP2, BTRC, FBXO9, WWTR1, FBXW11, FBXW7, FBXO38, FBXL17, FBXL18, FBXL14, FBXL12, FBXO31, FBXL3, FBXL5, FBXL4, FBXL7	5806	49	19734	1.94222725259584	0.725195363358881	0.00844181591617434	0.00820031263493479
GOTERM_BP_DIRECT	GO:2000779~regulation of double-strand break repair	18	0.290416263310745	0.000155581852781864	MEAF6, TRRAP, ACTL6A, YEATS4, DEK, ACTB, MBTD1, MORF4L1, ING3, PPP4R2, KAT5, MORF4L2, RUVBL1, EP400, EPC1, EPC2, BRD8, ATR	5806	26	19734	2.35308301756803	0.737617636208046	0.00868732696150164	0.00843880010575918
GOTERM_BP_DIRECT	GO:0045732~positive regulation of protein catabolic process	43	0.69377218457567	0.000156747134956412	GSK3B, GSK3A, VCP, CDKN1B, UBXN2A, UBR3, TNFAIP3, NEDD4L, CBLB, IDE, FOXO1, OAZ2, GGA3, VPS11, VPS35, ZNF268, BARD1, NSF, MYLIP, LRRC37A2, HSP90AA1, NDFIP1, CSNK2A1, TIPARP, RHBDD1, RDX, DAB2IP, AXIN1, MSN, SORL1, RNF41, CUL4A, DDB1, ITCH, APC, NEDD4, SEC22B, FBXL5, TRIM32, DTL, CUL4B, RAB7A, ANAPC2	5806	87	19734	1.6799149512395	0.740234054185146	0.00869592653864638	0.00844715366639298
GOTERM_BP_DIRECT	GO:0010629~negative regulation of gene expression	122	1.96837689577283	0.000161952802823786	RB1, INPPL1, PRDM1, CRKL, YY1, TBK1, ZC3H12A, KDR, AKT1, DIP2A, VPS35, MAP3K7, EPM2A, PIAS3, DAXX, MEF2C, FBXW7, SFMBT2, ZNF281, ADAM10, DICER1, FOXP1, OLFM1, PRKAR1A, DGKQ, MYADM, ADNP, ANAPC2, NOTCH2, DNMT1, GGNBP2, NOTCH1, PDGFB, PSEN1, HIF1A, IQGAP3, BRIP1, PDCD10, ZNF148, ZBTB7B, BBS2, CCR1, SMAD2, AKIRIN2, NDFIP2, ACE, NDFIP1, TGFB1, SMAD3, SETDB1, TIPARP, SETDB2, PARP14, SMAD5, PARP15, NFK…	5806	310	19734	1.33763070461036	0.751607453149194	0.00892712917616496	0.00867174206401976
GOTERM_BP_DIRECT	GO:0032728~positive regulation of interferon-beta production	25	0.403355921264924	0.000163269279406777	DDX3X, DHX9, HMGB2, PTPN22, ZC3HAV1, IFIH1, TBK1, TRIM65, ARRDC4, HSP90AA1, RIOK3, RIPK2, PTPN11, TICAM1, MAVS, POLR3A, OAS1, POLR3B, OAS2, IRF1, POLR3D, POLR3F, POLR3G, TLR4, TRIM56	5806	42	19734	2.02315338812066	0.754403947876683	0.00894237282559795	0.00868654962347013
GOTERM_BP_DIRECT	GO:0016055~Wnt signaling pathway	73	1.17779929009358	0.000170860679353938	LMBR1L, INVS, GSK3B, CALCOCO1, GSK3A, DDX3X, LDB1, CHD8, CTNND1, PKD2, PKD1, CDC73, C12ORF43, CCND1, BCL7B, SPIN1, VPS35, LRRFIP2, BTRC, PIAS4, EPM2A, TLE4, CSNK1G3, CSNK2A1, FBXW11, CSNK2A2, AXIN1, CSNK1D, ZBTB33, TMEM170B, SENP2, DDB1, PYGO2, CCNY, CCNE1, DAAM2, TNIK, CSNK1G2, CSNK1G1, ANAPC2, MACF1, PRKAA1, ARL6, TNKS, CUL3, CTR9, XIAP, KLHL12, RTF1, PORCN, HMGXB4, TNKS2, RNF138, GRK6, LEO1, P…	5806	169	19734	1.46816290839715	0.769926513131099	0.00929893026433233	0.00903290667495848
GOTERM_BP_DIRECT	GO:0018279~protein N-linked glycosylation via asparagine	17	0.274282026460148	0.000173941105212804	ALG8, ST6GAL1, RPN2, TUSC3, RPN1, ALG5, MAGT1, DDOST, UBE2J1, DPM1, FUT8, OSTC, MGAT5, STT3A, MGAT2, STT3B, UGGT1	5806	24	19734	2.40755253186359	0.775941849947626	0.00940704128128869	0.00913792485435567
GOTERM_BP_DIRECT	GO:0036211~protein modification process	53	0.855114553081639	0.000176805436303835	UBE2D2, UBE2D3, UBE2L6, FBXO22, UBE2L3, PCMTD2, SERP1, PPP4R2, AKT2, SEPHS1, PCMTD1, KDM6A, PRMT6, CSNK1G3, CDKL3, PARP4, PRKCH, RIPK3, AP3B1, RABGGTB, FBXO11, FBXW2, PRKD3, ADPRH, TTLL12, RAF1, PIGH, LIPT2, LIPT1, HDAC2, TSG101, RPN2, PRKDC, HLCS, STK38, ABL1, ST8SIA4, ABL2, RIMKLB, ST3GAL1, SLC35A1, USP25, UBE2I, ICMT, YES1, BRAF, WWP2, UEVLD, TTLL5, TTLL4, GGCX, UBA3, EZH2	5806	114	19734	1.58018927787951	0.781394023929664	0.00950218716735422	0.00923034880903708
GOTERM_BP_DIRECT	GO:1990830~cellular response to leukemia inhibitory factor	50	0.806711842529848	0.000180300049514542	EIF4A2, KDM5B, RIF1, GLDC, UBXN2A, HNRNPU, HK2, CHCHD4, TRIM25, MYBL2, JARID2, NEFH, TLE4, HELLS, ARID5B, CACYBP, SIRT1, RNF125, NR5A2, CREB1, PIGA, NCL, MTF2, EEF1E1, KDM3A, RNMT, SHMT1, MYNN, SOCS3, BCLAF1, SBNO2, MAT2A, PDCD10, SPOCK2, PHC1, FZD4, NFYB, XRCC5, SPRY4, SMARCA5, VEGFC, PARP16, BSPRY, SMAD7, KLF5, CTH, SPRY2, NUP35, GCLM, PFKP	5806	106	19734	1.60325362832204	0.78786659029886	0.00962981444581082	0.00935432492916127
GOTERM_BP_DIRECT	GO:0030968~endoplasmic reticulum unfolded protein response	27	0.435624394966118	0.000182006518969862	HERPUD2, VCP, ATF6B, DERL1, DERL2, TMTC4, ERLEC1, ERMP1, SERP1, CCND1, PARP6, PTPN1, MBTPS1, HSPA5, EIF2AK3, EIF2AK2, YOD1, PARP16, PARP8, TBL2, VAPB, CTH, QRICH1, HYOU1, ATF6, MBTPS2, NFE2L2	5806	47	19734	1.95255824862028	0.790957249637678	0.00966095096680149	0.00938457069725466
GOTERM_BP_DIRECT	GO:0008625~extrinsic apoptotic signaling pathway via death domain receptors	24	0.387221684414327	0.000196134292937085	CASP8AP2, MOAP1, DAXX, ITPRIP, DDX3X, DDX47, DAPK1, DAB2IP, HMGB2, TNFRSF10B, FASLG, TNFRSF10A, PIK3R1, STK4, STK3, DEDD2, CASP8, BAG3, BCL2, NF1, RAF1, BID, SKIL, DEDD	5806	40	19734	2.03933861522563	0.814875036323167	0.0103469864108343	0.0100509800546225
GOTERM_BP_DIRECT	GO:0051642~centrosome localization	14	0.225879315908358	0.000214827372459378	RANBP2, SUN2, SUN1, NDE1, BICD2, SYNE2, AURKA, TMEM201, DYNC1LI2, NIN, KIF5B, CCDC141, DLGAP5, NDEL1	5806	18	19734	2.643587093811	0.842369096024283	0.011135593582514	0.0108170267699429
GOTERM_BP_DIRECT	GO:0051298~centrosome duplication	13	0.209745079057761	0.000214967849133309	ARHGEF10, STIL, ROCK2, NDE1, CEP152, USP33, BRCA2, PKD2, CKAP5, NDC80, CDK2, CHORDC1, SASS6	5806	16	19734	2.76160437478471	0.842559433600665	0.011135593582514	0.0108170267699429
GOTERM_BP_DIRECT	GO:0001510~RNA methylation	13	0.209745079057761	0.000214967849133309	METTL2B, RBM15, NSUN4, METTL2A, METTL3, BCDIN3D, NSUN6, FTSJ3, RBM15B, METTL14, METTL6, TRMT11, METTL8	5806	16	19734	2.76160437478471	0.842559433600665	0.011135593582514	0.0108170267699429
GOTERM_BP_DIRECT	GO:0034976~response to endoplasmic reticulum stress	46	0.742174895127461	0.000219465154028711	PPP1R15A, PPP1R15B, FICD, ATF6B, UBA5, TMTC3, ATP2A2, NOD1, PIK3R2, PIK3R1, NOD2, THBS1, AFF4, USP19, HSP90B1, PPP2CB, BCL2L11, CREB3L2, ABL1, UBQLN1, DNAJB9, NRBF2, NCK1, MAP3K5, PDIA3, MBTPS1, JUN, HSPA5, SEC16A, EIF2AK3, TNFRSF10B, PDIA6, EIF2S1, PDIA4, ERP44, UFM1, TMX1, GORASP2, TMEM33, DNAJC10, QRICH1, HYOU1, ERP27, TARDBP, ATF6, MBTPS2	5806	96	19734	1.62863847743713	0.848533072018606	0.0113004841885801	0.0109772001892325
GOTERM_BP_DIRECT	GO:0031297~replication fork processing	23	0.37108744756373	0.000235266366687208	MUS81, GEN1, POLQ, EXD2, SMARCAL1, BLM, RTEL1, PCNA, FANCM, ATRX, RECQL, DONSON, NUCKS1, CDK9, ETAA1, FAM111A, WRN, RAD51, EME1, EME2, RFWD3, ASF1A, ATR	5806	38	19734	2.05722755044691	0.867780717404749	0.0118416014612852	0.0115028371910821
GOTERM_BP_DIRECT	GO:0036297~interstrand cross-link repair	23	0.37108744756373	0.000235266366687208	FANCI, DCLRE1B, DCLRE1A, VCP, DCLRE1C, FANCM, FANCL, XRCC3, RNF8, FANCA, FANCC, NUCKS1, FANCB, FANCE, FANCG, FANCF, RAD51AP1, RNF168, NEIL3, RAD51, FANCD2, RFWD3, ATR	5806	38	19734	2.05722755044691	0.867780717404749	0.0118416014612852	0.0115028371910821
GOTERM_BP_DIRECT	GO:0045582~positive regulation of T cell differentiation	23	0.37108744756373	0.000235266366687208	SMARCE1, SMARCD1, SMARCC1, SMARCD2, PBRM1, SMARCC2, PHF10, ACTL6A, ZBTB1, RHOH, GATA3, ARID1A, SMARCA2, ARID1B, PIK3R6, ACTB, SMARCA4, CYLD, IL7, ZMIZ1, IL2RA, ARID2, BRD7	5806	38	19734	2.05722755044691	0.867780717404749	0.0118416014612852	0.0115028371910821
GOTERM_BP_DIRECT	GO:0034198~cellular response to amino acid starvation	28	0.451758631816715	0.000235482480507008	BECN1, SEH1L, NPRL3, WDR24, FLCN, ATXN3, MAPK8, SESN3, UCP2, MAPK1, GPR155, SLC38A2, MAPK3, MAP3K5, SH3GLB1, PRKCH, EIF2AK3, EIF2AK2, EIF2AK4, ITFG2, EIF2S1, MTOR, IMPACT, DAP, RRAGA, RRAGC, FAS, DEPDC5	5806	50	19734	1.90338270754392	0.86802625836378	0.0118416014612852	0.0115028371910821
GOTERM_BP_DIRECT	GO:0043491~phosphatidylinositol 3-kinase/protein kinase B signal transduction	39	0.629235237173282	0.00025015164802372	IRS1, PIK3R4, PTEN, INPPL1, PIK3CD, PIK3R3, PRR5L, PIK3R2, GATA3, PIK3CB, PIK3R1, PIK3C2A, PEAR1, PIK3CG, STK3, IGF1R, ZFP36L1, PIK3C2B, MTM1, FLCN, AKT1, PLK3, FKRP, PLEKHA1, STAT3, GAB2, BTBD10, CD2AP, SETX, DLG1, PIK3CA, BANK1, KBTBD2, RAPGEF1, NF1, CD28, MKRN2, PPARD, EPHA2	5806	78	19734	1.69944884602136	0.883669861792048	0.0125061280311394	0.0121483529996636
GOTERM_BP_DIRECT	GO:0045070~positive regulation of viral genome replication	19	0.306550500161342	0.000262702757131626	SRPK2, NOTCH1, DDX3X, STAU1, ADAR, RAD23A, SRPK1, DDB1, LARP1, CNOT7, NR5A2, VAPB, PDE12, CD28, PKN2, TMEM39A, PABPC1, TRIM38, PPID	5806	29	19734	2.22686400513143	0.895574124102568	0.0130576936911841	0.0126841394816212
GOTERM_BP_DIRECT	GO:1903955~positive regulation of protein targeting to mitochondrion	22	0.354953210713133	0.000281708427541329	RNF31, SH3GLB1, USP36, GSK3A, LEPROT, PRKAA1, FZD5, FBXW7, UBE2D2, CSNK2A2, UBE2D3, HPS4, HUWE1, HTRA2, UBE2L3, NPEPPS, ABLIM3, VPS11, RAC2, ARIH2, RHOU, SAE1	5806	36	19734	2.07710414513721	0.911322761900257	0.0139219009679764	0.0135236235359352
GOTERM_BP_DIRECT	GO:0031122~cytoplasmic microtubule organization	29	0.467892868667312	0.000295780778987619	MACF1, DCTN1, IFT172, KATNB1, SLAIN2, SLAIN1, CAMSAP1, PCM1, SLK, KATNA1, CHORDC1, DVL1, KIF13B, PLK3, DYNC1H1, AXIN1, WDR73, HOOK3, TUBG1, RHOA, CCDC88A, CLIP1, CLIP4, CCDC88C, TBCE, TUBGCP5, TUBGCP6, TUBGCP3, TUBGCP4	5806	53	19734	1.85977420885356	0.92143234198928	0.0145338223915116	0.014118039125049
GOTERM_BP_DIRECT	GO:0006368~transcription elongation by RNA polymerase II	24	0.387221684414327	0.00032291729945292	ENY2, SETD2, PCID2, PBRM1, SUPT16H, CTDP1, ELL, CTR9, EAF1, SUPT4H1, ELP2, RTF1, ELP4, SUPT5H, SMARCA2, SUPT6H, GTF2F2, ELL2, CDC73, SMARCA4, CDK9, ERCC3, LEO1, TCEA1	5806	41	19734	1.98959864900061	0.937788430231897	0.0156879427005405	0.0152391423860466
GOTERM_BP_DIRECT	GO:0090148~membrane fission	24	0.387221684414327	0.00032291729945292	SH3GLB1, TSG101, EXOC8, EXOC7, VPS4B, VPS37A, STAM, CORO1C, SPAST, HGS, CHMP1B, CHMP2B, UBAP1, EXOC3, EXOC6, TMCC1, EXOC5, CHMP7, STAM2, VPS36, VPS25, EXOC2, EXOC1, CHMP5	5806	41	19734	1.98959864900061	0.937788430231897	0.0156879427005405	0.0152391423860466
GOTERM_BP_DIRECT	GO:0050852~T cell receptor signaling pathway	55	0.887383026782833	0.00034330838349807	DENND1B, ITK, PIK3CD, CD3G, PTPRJ, PTPN22, CBLB, SPPL3, CRKL, IKBKB, ZC3H12A, NFKBIZ, PDE4B, SLC39A6, CTLA4, EIF2B1, ERMAP, MAP3K7, BTN3A1, RIPK2, PDE4D, THEMIS, RC3H1, BTN3A3, BTN3A2, FOXP3, RC3H2, CD2AP, PIK3CA, CD8A, TRAF6, LCP2, TNFRSF21, RNF31, KHDRBS1, TXK, PSEN1, GATA3, BCL10, MALT1, INPP5D, ABL1, PLCG2, MAPK1, FYN, EIF2B2, BTN2A1, RFTN1, BRAF, FOSL2, PTPRC, WNK1, UBE2N, CD28, NFKBID	5806	122	19734	1.53228994313401	0.947797017387587	0.0165848808410107	0.0161104209402212
GOTERM_BP_DIRECT	GO:0000375~RNA splicing, via transesterification reactions	17	0.274282026460148	0.000351227977432793	SF3A3, DBR1, SF3B3, DDX23, LSM1, PRPF8, SRRM1, PRPF4, SNRNP40, TRA2B, PRPF3, KHSRP, MPHOSPH10, SLU7, SMNDC1, SF3B1, BCAS2	5806	25	19734	2.31125043058905	0.95123487597226	0.0168726780890759	0.0163899848910398
GOTERM_BP_DIRECT	GO:0030218~erythrocyte differentiation	30	0.484027105517909	0.000362394251292764	DYRK3, THRA, FECH, EPAS1, UBA5, NCAPG2, ADAR, GATA3, IKZF1, ADD1, RACGAP1, CASP3, MYB, FLVCR1, PKNOX1, JAK2, LYN, HSPA9, STAT5B, CFLAR, SMAD5, HIPK2, SLC25A38, BMP4, MFHAS1, ACIN1, SFXN1, PTPN2, RCOR1, CHMP5	5806	56	19734	1.8208380493086	0.955700990225825	0.0173123787048138	0.0168171065613803
GOTERM_BP_DIRECT	GO:0046605~regulation of centrosome cycle	9	0.145208131655373	0.000371512262800199	CDK11A, CCNL2, WDR62, ATF5, CCNL1, MARK4, CDK11B, MCPH1, AURKA	5806	9	19734	3.39889769204271	0.959042794172469	0.0176499113139166	0.0171449830451385
GOTERM_BP_DIRECT	GO:0030032~lamellipodium assembly	23	0.37108744756373	0.000390426016723522	ITGB1, VAV3, ITSN2, SH3KBP1, PTPRO, ITSN1, FGD4, CCDC88A, GOLPH3, CAPZB, ABLIM3, NUP85, SPATA13, S1PR1, NCK2, ARFIP2, WHAMM, ARHGEF7, WASF2, VCL, NCK1, SH2B1, ARHGEF6	5806	39	19734	2.00447812607647	0.965192725332067	0.0184465566912394	0.0179188380092944
GOTERM_BP_DIRECT	GO:0038061~non-canonical NF-kappaB signal transduction	16	0.258147789609551	0.000400257442741067	CREBBP, CHUK, RIPK3, BCL10, RELA, NFKB1, TRAF6, REL, AKT1, TAB3, TAB2, TAB1, BTRC, MAP3K14, BIRC2, BIRC3	5806	23	19734	2.36445056837754	0.968015463897176	0.0187479101436668	0.0182115703488834
GOTERM_BP_DIRECT	GO:0048009~insulin-like growth factor receptor signaling pathway	20	0.322684737011939	0.0004011647245534	MAP2K1, IGFBP5, SHC1, PDPK1, IRS1, CRIM1, EIF2AK3, PIK3R1, GIGYF2, IGF2R, IGF1R, GIGYF1, PIK3CA, GRB10, AKT1, MAPK1, GRB2, RAF1, SOS1, MAPK3	5806	32	19734	2.1243110575267	0.96826412655632	0.0187479101436668	0.0182115703488834
GOTERM_BP_DIRECT	GO:0000381~regulation of alternative mRNA splicing, via spliceosome	33	0.5324298160697	0.000418688224358239	TDRKH, KHDRBS1, RBM25, RBM47, DDX5, KHDRBS3, CELF1, YTHDC1, FMR1, CELF2, HNRNPU, FXR1, PTBP1, RBM15B, FXR2, TRA2B, KHSRP, SAP18, RBM7, ZBTB7A, SMNDC1, RBM5, DDX17, TIA1, SF3A1, RBM15, WTAP, SMU1, HNRNPL, REST, THRAP3, RNPS1, RBMX	5806	64	19734	1.75255662245952	0.972705060310061	0.0194610813040892	0.0189043391246723
GOTERM_BP_DIRECT	GO:0007010~cytoskeleton organization	64	1.03259115843821	0.00043234252124283	CNTNAP1, MAST4, SH3KBP1, MAST2, TNFAIP3, YEATS4, LIMD1, SIPA1L3, SYNE2, LMNB2, LMNB1, SYNE1, MAEA, CAPZB, ZMYM3, ZMYM4, ZMYM6, CAP1, PRKCI, PRPF40A, PALLD, PHIP, RHOU, TNIK, UTRN, MAPKAP1, NEDD9, FITM2, ADD3, FGD1, CAMSAP1, ADD1, FGD2, PLD2, CNN2, FGD4, UGT8, ARHGAP21, FGD6, ABLIM3, PACSIN2, CCL2, RICTOR, DMD, PDZD8, CLASP1, PAK4, ZRANB1, MICAL3, MICAL2, RANBP9, MSN, CDC42BPB, LARP4, MTOR, KLHL20…	5806	148	19734	1.46979359655901	0.975730072213242	0.0199877061299306	0.0194158982792546
GOTERM_BP_DIRECT	GO:0031929~TOR signaling	15	0.242013552758954	0.000449950753182918	GATA3, HIF1A, MTOR, MTM1, RPTOR, FLCN, CCDC88A, LARP1, RPS6KB1, TIPRL, AKT1, EIF4EBP2, FNIP1, DISC1, RHEBL1	5806	21	19734	2.4277840657448	0.97914157313105	0.020257206945654	0.0196776892216592
GOTERM_BP_DIRECT	GO:0010803~regulation of tumor necrosis factor-mediated signaling pathway	15	0.242013552758954	0.000449950753182918	PIAS3, SYK, SPPL2B, SPPL2A, SPATA2, TNFAIP3, HIPK1, EXT1, IKBKB, CYLD, CASP8, NKIRAS1, NKIRAS2, MAPKAPK2, ULK1	5806	21	19734	2.4277840657448	0.97914157313105	0.020257206945654	0.0196776892216592
GOTERM_BP_DIRECT	GO:0006607~NLS-bearing protein import into nucleus	15	0.242013552758954	0.000449950753182918	RANBP2, RGPD6, CBLB, RGPD4, IPO5, RGPD3, KPNA6, NUP35, KPNA4, NUP54, KPNA5, KPNA2, KPNA3, KPNB1, KPNA1	5806	21	19734	2.4277840657448	0.97914157313105	0.020257206945654	0.0196776892216592
GOTERM_BP_DIRECT	GO:0060236~regulation of mitotic spindle organization	15	0.242013552758954	0.000449950753182918	GPSM2, DYNC1H1, PARP3, STIL, NUMA1, DCTN1, CLTC, PKD1, GNAI1, TPX2, CENPJ, NUP62, SASS6, RAE1, MAP9	5806	21	19734	2.4277840657448	0.97914157313105	0.020257206945654	0.0196776892216592
GOTERM_BP_DIRECT	GO:0034243~regulation of transcription elongation by RNA polymerase II	15	0.242013552758954	0.000449950753182918	INTS12, INTS2, INTS10, EAF1, SUPT4H1, SUPT5H, WDR43, INTS5, INTS4, INTS7, INTS6, ERCC6, INTS9, ZMYND11, INTS8	5806	21	19734	2.4277840657448	0.97914157313105	0.020257206945654	0.0196776892216592
GOTERM_BP_DIRECT	GO:0043687~post-translational protein modification	22	0.354953210713133	0.000471637189747079	PRKCB, RHBDD1, PRKCD, FN3KRP, PRKCA, RNF7, BAZ1B, TTL, SIRT2, CCNA2, RPS6KA4, RPS6KA5, COPS5, HLCS, SENP8, CDK2, UBA3, STT3A, STT3B, JAK2, ATG5, MAP3K12	5806	37	19734	2.02096619526864	0.982691626604602	0.0209685789040311	0.0203687102669347
GOTERM_BP_DIRECT	GO:0032481~positive regulation of type I interferon production	22	0.354953210713133	0.000471637189747079	RAB2B, TICAM2, DDX3X, SYK, USP22, XIAP, PTPN22, UAP1, ZC3HAV1, TICAM1, TANK, MAVS, TBK1, DHX33, TRAF3, IRF1, TRAF6, G3BP1, PLCG2, KPNA2, ZCCHC3, MYD88	5806	37	19734	2.02096619526864	0.982691626604602	0.0209685789040311	0.0203687102669347
GOTERM_BP_DIRECT	GO:0065003~protein-containing complex assembly	61	0.984188447886415	0.000473067136571931	ATF1, DET1, WIPF1, HFE, SLC2A1, CD3G, WASL, LAMC1, IL1RAP, KNTC1, KIFAP3, DNM1L, TEAD1, KPNA3, AP2M1, SLC25A46, DNAJB12, AXIN1, DNAJB14, CD2AP, TAPBP, TIAM1, ZW10, GEMIN5, LLGL1, PPID, VAMP3, YAP1, BECN1, EPB41, DHX9, NAPG, HSF1, PTK2B, LPXN, DMD, SNX9, NCKAP1L, WASF1, BID, CREBBP, GCH1, WDR19, MBD2, FANCA, RANBP9, FANCC, EXT1, TFAP4, APC, DLG4, DLG5, CAPZA1, CAPZA2, IL2RB, CDK1, MDM2, FAS, MDM4,…	5806	140	19734	1.48094828010433	0.98290324854421	0.0209685789040311	0.0203687102669347
GOTERM_BP_DIRECT	GO:0070536~protein K63-linked deubiquitination	19	0.306550500161342	0.000476607537222287	OTUD4, USP13, USP25, USP8, ZRANB1, USP27X, PSMD14, USP9X, USP33, SPATA2, TNFAIP3, OTUD7B, YOD1, BRCC3, CYLD, ATXN3, STAMBPL1, STAMBP, OTUD1	5806	30	19734	2.15263520496039	0.983416137165383	0.0210171703208946	0.0204159115816295
GOTERM_BP_DIRECT	GO:1902036~regulation of hematopoietic stem cell differentiation	10	0.16134236850597	0.000489239093409203	ITCH, YTHDF2, CDK6, KAT5, PRKDC, METTL3, SETD1A, ABL1, EIF2AK2, PUS7	5806	11	19734	3.0899069927661	0.985123855753193	0.02124730790013	0.0206394653901367
GOTERM_BP_DIRECT	GO:1905820~positive regulation of chromosome separation	10	0.16134236850597	0.000489239093409203	PLSCR1, NUMA1, NCAPG2, NCAPG, NCAPD2, NCAPD3, SMC4, NCAPH, SMC2, RAB33B	5806	11	19734	3.0899069927661	0.985123855753193	0.02124730790013	0.0206394653901367
GOTERM_BP_DIRECT	GO:0006614~SRP-dependent cotranslational protein targeting to membrane	10	0.16134236850597	0.000489239093409203	SEC61A2, SEC61A1, SRP19, SRP72, SSR3, SRP54, SRP68, SRP14, SRP9, SEC63	5806	11	19734	3.0899069927661	0.985123855753193	0.02124730790013	0.0206394653901367
GOTERM_BP_DIRECT	GO:0045190~isotype switching	14	0.225879315908358	0.000496659028129162	ATAD5, SWAP70, RNF8, LIG4, MLH1, AICDA, UNG, RNF168, EXOSC6, MSH2, EXO1, NFKBIZ, NBN, EXOSC3	5806	19	19734	2.50445093097884	0.986043806526571	0.0213538549144133	0.0207429643098144
GOTERM_BP_DIRECT	GO:0006352~DNA-templated transcription initiation	14	0.225879315908358	0.000496659028129162	BRF2, TBP, TAF12, BRF1, TAF13, NCOA6, SMARCA5, RSF1, TBPL1, TAF7, TAF6, TAF5, TAF9B, TAF4	5806	19	19734	2.50445093097884	0.986043806526571	0.0213538549144133	0.0207429643098144
GOTERM_BP_DIRECT	GO:0042307~positive regulation of protein import into nucleus	24	0.387221684414327	0.000516175428984361	HSP90AA1, TGFB1, HDAC3, SMAD3, PRKCD, PTPN22, PIK3R2, PIK3R1, PSEN1, EFCAB7, MAPK14, IPO5, MAVS, BAG3, UBR5, TPR, ZC3H12A, CDK1, EP300, JAK2, ECT2, TARDBP, RAN, RBM22	5806	42	19734	1.94222725259584	0.988200975900808	0.0220825498200822	0.0214508127278924
GOTERM_BP_DIRECT	GO:0016241~regulation of macroautophagy	30	0.484027105517909	0.000531940223443228	ATP6V1A, BECN1, PIK3R4, MTMR8, VPS26A, VPS26B, HDAC6, MAPK8, CASP3, UBQLN1, ATP6V0A2, VPS35, CAPN1, PRKACA, PRKACB, ATP6V1C1, SNX5, UBQLN2, SNX6, SH3GLB1, ATP6V1G1, EXOC8, EXOC7, MTOR, RHEB, NEDD4, ULK1, PIK3C3, EXOC1, CDK5R1	5806	57	19734	1.78889352212774	0.989697523762585	0.0226443266405362	0.0219965182496103
GOTERM_BP_DIRECT	GO:0045995~regulation of embryonic development	26	0.419490158115521	0.000538101244396877	LAMA5, INO80D, EHMT1, YY1, NIPBL, RACGAP1, TDG, DHX36, RUVBL1, WDR5, MBIP, NFRKB, DR1, ACTR5, ACTL6A, ACTR8, INO80, UCHL5, KAT2B, TADA2A, ZZZ3, YEATS2, RAB14, CDK1, TRIP12, NFE2L2	5806	47	19734	1.88024127644916	0.990229405646707	0.022793756653048	0.0221416733716606
GOTERM_BP_DIRECT	GO:1900034~regulation of cellular response to heat	12	0.193610842207164	0.00055484920165782	GSK3B, DNAJC2, CREBBP, DNAJB6, HSF1, MAPKAPK2, CHORDC1, EP300, ATM, SIRT1, MTOR, ATR	5806	15	19734	2.71911815363417	0.991540560908299	0.0229946047074327	0.0223367755693901
GOTERM_BP_DIRECT	GO:2000434~regulation of protein neddylation	12	0.193610842207164	0.00055484920165782	COPS4, COPS3, COPS5, EPAS1, DCUN1D3, COPS2, DCUN1D1, COPS7B, DCUN1D2, COPS7A, COPS8, HIF1A	5806	15	19734	2.71911815363417	0.991540560908299	0.0229946047074327	0.0223367755693901
GOTERM_BP_DIRECT	GO:2000001~regulation of DNA damage checkpoint	12	0.193610842207164	0.00055484920165782	CUL4A, BARD1, ETAA1, RAD51, FEM1B, RFWD3, FBXO4, CRY1, BRCA1, BRCC3, BRCA2, WDR76	5806	15	19734	2.71911815363417	0.991540560908299	0.0229946047074327	0.0223367755693901
GOTERM_BP_DIRECT	GO:1903830~magnesium ion transmembrane transport	12	0.193610842207164	0.00055484920165782	MMGT1, TUSC3, NIPAL2, SLC41A2, NIPAL3, NIPA1, ZDHHC13, SLC41A1, MAGT1, NIPA2, CNNM2, CNNM4	5806	15	19734	2.71911815363417	0.991540560908299	0.0229946047074327	0.0223367755693901
GOTERM_BP_DIRECT	GO:0006310~DNA recombination	35	0.564698289770894	0.00055621325493034	BLM, RTEL1, PAXIP1, DCLRE1C, INO80D, HMGB1, BRCA1, BRCA2, EXO1, RAD21, RUVBL1, RAD54L, NFRKB, TOP3B, LIG1, XRCC5, POLM, ACTR5, NONO, ACTL6A, XRCC3, TOP3A, RPA1, LIG3, ACTR8, TSN, UCHL5, RAD52, SETX, KIN, RAD50, RAD51, EID3, APEX1, THAP9	5806	70	19734	1.69944884602136	0.991639260698421	0.0229946047074327	0.0223367755693901
GOTERM_BP_DIRECT	GO:0006891~intra-Golgi vesicle-mediated transport	21	0.338818973862536	0.000569135048720463	NSF, COPB2, LRRC37A2, COPA, COG8, COG6, COG5, GOSR2, COPB1, TRAPPC10, GOSR1, COG3, COG2, COG1, COPZ1, NAPG, RAB33B, VTI1A, COPG2, RAB6A, RAB6B	5806	35	19734	2.03933861522563	0.992518975146293	0.0234162310236711	0.0227463400093877
GOTERM_BP_DIRECT	GO:0032869~cellular response to insulin stimulus	44	0.709906421426267	0.000573375945056674	RB1, GSK3A, INSIG2, IRS1, PRKDC, INSIG1, PDE3B, SYAP1, PIK3R2, PIK3R1, HDAC9, FOXO1, SLC9A1, ZFP36L1, RAB43, EEF2K, AKT2, UCP2, AKT1, YWHAG, RAB8A, WDTC1, PRKCI, GOT1, PDPK1, STAT1, SRD5A1, DENND4C, MYO5A, INHBB, CFLAR, SLC39A14, MTOR, RAB10, KAT2B, GCLC, TBC1D4, PIK3CA, RPS6KB1, SP1, PPARG, CPEB2, LPIN2, RHOQ	5806	94	19734	1.59097338776467	0.992787025030053	0.0234783797692492	0.02280671080504
GOTERM_BP_DIRECT	GO:0042110~T cell activation	31	0.500161342368506	0.000626780975477265	CD86, ITK, CD84, PIK3CD, CD3G, NLRC3, SLA2, RASGRP1, PIK3CG, HSPD1, DPP4, PPP3CA, PPP3CB, CASP8, CLEC7A, KIF13B, NCK2, SLAMF6, AZI2, DCAF12, NCK1, SMAD3, FOXP3, DDOST, CUL4A, FKBP1A, PTPRC, IRF4, CD8A, MFAP3, CD28	5806	60	19734	1.75609714088874	0.995444315074351	0.0255327805367879	0.0248023393212919
GOTERM_BP_DIRECT	GO:0008285~negative regulation of cell population proliferation	160	2.58147789609551	0.00062948592554937	TES, WWC1, SIRPG, INPPL1, ETS1, FGFRL1, TIAL1, MTBP, CDH5, RPS6KA2, WWC3, PIM2, ARID2, SOX7, MEN1, MAP2K1, AGTPBP1, F2R, TSC1, CGRRF1, FOXP3, GTPBP4, RNF41, HGS, C18ORF54, ULK1, RAF1, ATF5, SKAP2, GGNBP2, TSG101, NOTCH1, CTBP2, CTBP1, PDS5B, GATA3, FOXO4, SAV1, BRIP1, TMEM127, NACC2, SMYD2, IGFBP7, UTP20, ZNF268, LYN, SMAD2, SMAD1, SMAD4, TGFB1, SMAD3, BCL11B, FZD5, VDR, TNFRSF9, EIF2AK1, GLMN, E…	5806	434	19734	1.25304984038441	0.995549121901908	0.0255327805367879	0.0248023393212919
GOTERM_BP_DIRECT	GO:0031647~regulation of protein stability	42	0.677637947725073	0.000638557709916916	USP36, HDAC3, PTEN, NEDD4L, HDAC6, CDKN2AIP, USP19, AURKA, GGA3, CASP3, DDI2, LAMP2, VPS11, FBXO4, TRIM24, MAPK1, VPS35, FBXO7, SH3GLB1, ATF7IP, USP25, USP8, HSPA8, USP7, USP4, CMTM6, QRSL1, USP28, LSS, YWHAZ, APTX, NDC80, DDOST, TADA2A, GNL3L, ASPH, RNF149, BCL2, SUGT1, NF2, TARDBP, B4GALT5	5806	89	19734	1.60397419175049	0.995883333894777	0.0257791443548148	0.0250416551687136
GOTERM_BP_DIRECT	GO:0043408~regulation of MAPK cascade	25	0.403355921264924	0.000657200524773358	ITK, PHLPP1, ULK4, SLA, STK4, SLA2, STK3, SPRED1, LBH, SYNGAP1, GRAP2, KDR, ABL1, FYN, PAK2, MAP4K4, PAK4, LYN, ATP6AP2, MINK1, VRK2, RNF41, TAOK3, GRB2, TNIK	5806	45	19734	1.88827649557929	0.996493458779025	0.0264077911800285	0.0256523176795881
GOTERM_BP_DIRECT	GO:0006509~membrane protein ectodomain proteolysis	17	0.274282026460148	0.000664261776896464	SPPL2B, ERAP1, SPPL2A, ADAM10, PSEN1, APH1A, P2RX7, BACE1, ADAM19, ADAM17, NCSTN, DAG1, ADAM9, MYH9, PRKCQ, LRIG2, RBMX	5806	26	19734	2.2223561832587	0.996700172179251	0.0264443843496884	0.0256878639926674
GOTERM_BP_DIRECT	GO:0001782~B cell homeostasis	17	0.274282026460148	0.000664261776896464	LYN, MEF2C, TNFRSF13B, RC3H1, FOXP3, RC3H2, DOCK10, DOCK11, BCL2L11, PPP2R3C, CASP3, BCL2, NCKAP1L, BAK1, IL7R, SOS1, SOS2	5806	26	19734	2.2223561832587	0.996700172179251	0.0264443843496884	0.0256878639926674
GOTERM_BP_DIRECT	GO:0007179~transforming growth factor beta receptor signaling pathway	46	0.742174895127461	0.000670050580229621	USP15, CITED2, ZFYVE9, TGFBRAP1, LTBP4, FURIN, ARRB2, PTPRK, NLK, GLG1, FLCN, CDH5, FUT8, CHST11, FNTA, ZMIZ1, LPXN, SKIL, MAP3K7, APPL2, APPL1, ACVR1, SMAD2, SMAD1, JUN, SMAD4, TGFB1, SMAD3, CAV2, USP9X, STAT3, SIRT1, SMAD5, TGFBR1, PTK2, HIPK2, TGFBR2, SMAD7, TGFBR3, SKI, DAB2, BAMBI, ADAM9, TAB1, FERMT2, BMPR1A	5806	100	19734	1.56349293833965	0.996860513850409	0.0265519121631083	0.0257923156528019
GOTERM_BP_DIRECT	GO:0070301~cellular response to hydrogen peroxide	34	0.548564052920297	0.000679707499824133	BECN1, TOP2B, HDAC2, PRKAA1, PCNA, TNFAIP3, RELA, HDAC6, AQP1, MAPK7, HSF1, MYB, ABL1, RIPK1, FYN, STAT6, ECT2, MAP3K5, KDM6B, HSPA8, PRPF38B, ANXA1, PLEKHA1, RIPK3, PCGF2, BNIP3, PRKCD, SIRT1, SETX, CDK1, MDM2, EZH2, ZNF277, NFE2L2	5806	68	19734	1.69944884602136	0.997110847493983	0.0268110311513198	0.0260440217707843
GOTERM_BP_DIRECT	GO:0001889~liver development	40	0.645369474023879	0.000708501018490033	PHF2, ATF2, NOTCH1, CITED2, PRKCSH, ZFYVE9, CEBPG, PKD2, ELK1, PKD1, RELA, ZMPSTE24, ACAT1, MAN2A1, RB1CC1, ACADM, JARID2, ATP7A, SEC63, UPF2, MED1, CDKN2B, PTCD2, SMAD3, SRD5A1, CAD, ARID5B, RPGRIP1L, IGF2R, CD2AP, TGFBR3, NPC1, SLTM, PIK3CA, SP3, RARA, NF1, HNRNPD, ACO2, ARF6	5806	84	19734	1.61852271049653	0.997744896736253	0.0278191792602548	0.027023328801129
GOTERM_BP_DIRECT	GO:0061157~mRNA destabilization	16	0.258147789609551	0.000777451338620923	FTO, YTHDF1, YTHDF2, ROCK1, YTHDF3, CELF1, ROCK2, METTL3, PUM1, MEX3D, ELAVL1, GIGYF2, FXR1, ALKBH5, METTL14, FXR2	5806	24	19734	2.26593179469514	0.998754108770056	0.0303877457309151	0.029518413779548
GOTERM_BP_DIRECT	GO:0097191~extrinsic apoptotic signaling pathway	28	0.451758631816715	0.000797445259665984	YAP1, GSK3B, GSK3A, FASLG, ACVR1B, CASP8, RB1CC1, IL12A, RIPK1, JAK2, BID, IL6R, PDIA3, IL33, SMAD4, TGFB1, SMAD3, PDPK1, PARP2, TNFRSF10A, TNFRSF1B, HIPK1, SGPP1, RNF41, P2RX7, PTPRC, IL7, FAS	5806	53	19734	1.79564406372068	0.998951051846812	0.0306832740258568	0.0298054876076267
GOTERM_BP_DIRECT	GO:1904262~negative regulation of TORC1 signaling	28	0.451758631816715	0.000797445259665984	PRKAA1, SEH1L, SAR1A, SAR1B, NPRL3, UBE2D1, UBE3A, NLK, WDR24, ATXN3, TBK1, SESN3, VHL, PRKACA, PRKACB, YWHAG, MAPK3, USP7, SEC13, TSC1, ITFG2, YWHAZ, UBE2W, NPC1, PELI1, UBE2N, ATM, DEPDC5	5806	53	19734	1.79564406372068	0.998951051846812	0.0306832740258568	0.0298054876076267
GOTERM_BP_DIRECT	GO:1901796~regulation of signal transduction by p53 class mediator	24	0.387221684414327	0.000802853431308034	PRMT6, PLK3, PRMT5, USP7, RNF34, DYRK2, TP53RK, PAK1IP1, NOP2, URB2, MTOR, HIPK2, AURKA, NUAK1, CHEK1, TRIM24, RRS1, SMYD2, AKT1, EP300, MAPKAPK5, ATM, RFFL, TAF1	5806	43	19734	1.89705917695407	0.998998753429059	0.0306832740258568	0.0298054876076267
GOTERM_BP_DIRECT	GO:0045815~transcription initiation-coupled chromatin remodeling	24	0.387221684414327	0.000802853431308034	N6AMT1, USP25, PHF2, ATF2, SMARCD1, RBM14, SPHK2, KDM1B, USP21, ATAD2, DPY30, ASH2L, ARID1A, ARID1B, SMARCA4, CTCFL, ATAD2B, KAT2B, RBBP5, WDR5, EP300, BRD7, GLYR1, MEN1	5806	43	19734	1.89705917695407	0.998998753429059	0.0306832740258568	0.0298054876076267
GOTERM_BP_DIRECT	GO:2000781~positive regulation of double-strand break repair	24	0.387221684414327	0.000802853431308034	SMARCE1, SMARCD1, SMARCC1, SMARCD2, PBRM1, SMARCC2, PHF10, ACTL6A, FOXM1, ARID1A, SMARCA2, SIRT1, ARID1B, ACTB, SMARCA4, BCL7A, BCL7B, UBE2N, UBE2V2, TIMELESS, DPF2, SPIRE1, ARID2, BRD7	5806	43	19734	1.89705917695407	0.998998753429059	0.0306832740258568	0.0298054876076267
GOTERM_BP_DIRECT	GO:0006893~Golgi to plasma membrane transport	19	0.306550500161342	0.000825257497937719	ARFGEF2, EXOC8, OSBPL5, SEC16A, RAB3IP, TTC17, RAB10, GGA2, RABEP1, GGA3, GOPC, EXOC6, STXBP5, EXOC5, GOLGA7, CCDC93, EXOC2, LLGL1, EXOC1	5806	31	19734	2.08319535963908	0.99917433299797	0.0313999523219754	0.0305016631870521
GOTERM_BP_DIRECT	GO:0140861~DNA repair-dependent chromatin remodeling	15	0.242013552758954	0.00090263984977523	HDAC3, KDM1A, DTX3L, PARP2, USP3, RNF8, BRCC3, SIRT1, RNF168, KAT5, UBR5, UIMC1, APLF, TRIP12, ASF1A	5806	22	19734	2.31743024457458	0.999575799879881	0.0340429827553386	0.0330690818647916
GOTERM_BP_DIRECT	GO:0097194~execution phase of apoptosis	15	0.242013552758954	0.00090263984977523	NPR2, CIDEB, HTRA2, CFLAR, CASP7, CASP8, STK24, CASP6, CASP3, TAOK1, NFKBIZ, MADD, CASP2, AKT1, CYCS	5806	22	19734	2.31743024457458	0.999575799879881	0.0340429827553386	0.0330690818647916
GOTERM_BP_DIRECT	GO:0010506~regulation of autophagy	34	0.548564052920297	0.000938500586523708	USP13, BECN1, MTMR3, USP10, USP33, PIK3R4, WDR41, ITPR1, CISD2, PIK3R2, MTMR4, C9ORF72, WDR24, HDAC6, ZMPSTE24, MFSD8, RPTOR, DRAM1, IFI16, ABL1, ABL2, EP300, PIP4K2B, PIP4K2C, DRAM2, DCAF12, RAB8A, UVRAG, DAPK1, ERCC4, WAC, ATM, SMCR8, PIK3C3	5806	69	19734	1.67481915260076	0.999688451596249	0.0352409019367571	0.0342327310010154
GOTERM_BP_DIRECT	GO:0071260~cellular response to mechanical stimulus	37	0.596966763472088	0.000953104682727191	PTGER4, TMEM87A, SLC2A1, BCL10, SLC9A1, IGF1R, AQP1, CNN2, MAPK8, CASP8, BAG3, CHEK1, CASP1, DAG1, CASP2, BAK1, SLC38A2, MAPK3, MAP3K2, CASP8AP2, MAP2K4, IL33, TGFB1, MAP3K1, APAF1, BNIP3, PDE2A, TNFRSF10B, TNFRSF10A, NFKB1, GCLC, IRF1, FAS, TLR4, MAP3K14, MYD88, PLEC	5806	77	19734	1.63323655331923	0.999725251755115	0.0356336833337875	0.0346142757166097
GOTERM_BP_DIRECT	GO:0051445~regulation of meiotic cell cycle	14	0.225879315908358	0.00103689235807511	ANAPC13, CNTD1, ANAPC7, ANAPC16, METTL3, ANAPC10, ASPM, FZR1, CDC23, CDC27, CDC16, ANAPC4, ANAPC1, ANAPC2	5806	20	19734	2.3792283844299	0.999866427101663	0.0385984302471338	0.0374942072164564
GOTERM_BP_DIRECT	GO:0006986~response to unfolded protein	30	0.484027105517909	0.00108890553029608	TRAM1, HSP90AB1, FICD, FAF2, DERL1, THBS1, HSPD1, HSPH1, DNAJB4, CREB3L2, MFN2, DNAJB9, FBXO6, UBXN4, EDEM3, HSPA8, HSP90AA1, HSPA4, EDEM1, EIF2AK3, HSPE1, TOR1B, DNAJA1, DNAJC3, ERP44, KBTBD6, VAPB, JKAMP, ERP27, STT3B	5806	59	19734	1.72825306375053	0.999914637216418	0.0403599079957585	0.0392052926489791
GOTERM_BP_DIRECT	GO:0002218~activation of innate immune response	20	0.322684737011939	0.00112831899130096	HEXIM1, GBP5, RBM14, HSP90AA1, XRCC5, PRKDC, NONO, PYHIN1, HMGB1, MAVS, SFPQ, ZNFX1, TBK1, IFI16, PSPC1, CASP6, TRIM5, SIN3A, MATR3, ZCCHC3	5806	34	19734	1.99935158355454	0.999939198301689	0.0409899655717897	0.0398173255519432
GOTERM_BP_DIRECT	GO:0031669~cellular response to nutrient levels	20	0.322684737011939	0.00112831899130096	CREBBP, PRKAA1, SEC13, PRKAB2, SEH1L, MAPKAP1, PRKAG1, PRKAG2, WDR24, MTOR, RPTOR, RRAGA, RRAGC, RHEB, EP300, RICTOR, ULK1, OTUD3, PPARD, EIF4G1	5806	34	19734	1.99935158355454	0.999939198301689	0.0409899655717897	0.0398173255519432
GOTERM_BP_DIRECT	GO:0031663~lipopolysaccharide-mediated signaling pathway	20	0.322684737011939	0.00112831899130096	LYN, TICAM2, NOS3, RIPK2, PRKCE, CD180, PTPN22, BCL10, TICAM1, MAPK14, MALT1, MTDH, HCK, TRAF6, PLCG2, AKT1, MAPK1, TLR4, MYD88, MAPK3	5806	34	19734	1.99935158355454	0.999939198301689	0.0409899655717897	0.0398173255519432
GOTERM_BP_DIRECT	GO:0000055~ribosomal large subunit export from nucleus	8	0.129073894804776	0.0011297385557058	NPM1, XPO1, NMD3, NUP88, SDAD1, CLEC2D, MDN1, RAN	5806	8	19734	3.39889769204272	0.999939936815113	0.0409899655717897	0.0398173255519432
GOTERM_BP_DIRECT	GO:1902523~positive regulation of protein K63-linked ubiquitination	8	0.129073894804776	0.0011297385557058	DDX3X, RIPK2, UBE2N, UBE2V2, PTPN22, UBE2V1, NOD2, BIRC2	5806	8	19734	3.39889769204272	0.999939936815113	0.0409899655717897	0.0398173255519432
GOTERM_BP_DIRECT	GO:0048024~regulation of mRNA splicing, via spliceosome	13	0.209745079057761	0.00117401827928029	SRPK2, RBM39, TIA1, YTHDC1, LARP7, QKI, SRRM1, SRPK1, HNRNPK, SON, CWC22, RBM23, SF1	5806	18	19734	2.45475944425307	0.999958974384089	0.0422400970022227	0.0410316932503275
GOTERM_BP_DIRECT	GO:1904355~positive regulation of telomere capping	13	0.209745079057761	0.00117401827928029	PSMD10, RTEL1, TNKS, NEK7, TNKS2, HNRNPD, MAPK1, MAPKAPK5, NEK2, PRKCQ, MAP2K7, MAP3K4, MAPK3	5806	18	19734	2.45475944425307	0.999958974384089	0.0422400970022227	0.0410316932503275
GOTERM_BP_DIRECT	GO:0051091~positive regulation of DNA-binding transcription factor activity	43	0.69377218457567	0.00118395387015409	HDAC4, ATF2, SP100, SRF, ZC4H2, CEBPG, PTEN, STK3, TRIM8, CLEC7A, TRIM5, HSF1, DVL2, PLCG2, AKT1, TRIM25, EP300, TRIM26, TRIM27, TP53BP1, TRIM21, TRIM22, IL10, TRIM62, SMAD3, FZD4, ARID5B, PPRC1, HIPK2, SMARCA4, BMP2, MAVS, COPS5, TFDP1, TRAF6, TRAF5, TRIM14, PPARG, TRIM37, TRIM38, TRIM32, RNF220, TRIM34	5806	94	19734	1.55481490167911	0.999962337697629	0.042346444046113	0.0411349979203607
GOTERM_BP_DIRECT	GO:0031124~mRNA 3'-end processing	17	0.274282026460148	0.00118682323701747	ZCCHC8, CPSF7, CPSF6, NCBP1, ZC3H3, CSTF2, CSTF2T, RPRD2, CDC73, WDR33, NUDT21, CLP1, LEO1, PAPOLA, CSTF1, TUT1, RPRD1A	5806	27	19734	2.14004669498986	0.999963256670874	0.042346444046113	0.0411349979203607
GOTERM_BP_DIRECT	GO:0007098~centrosome cycle	26	0.419490158115521	0.00119780577890067	CEP120, CETN3, PARD6G, BRCA1, GOLGA2, PCM1, NUP62, BBS4, CDK5RAP2, CEP68, UVRAG, NPM1, SLC16A1, PPP1R12A, XRCC2, PLK1, HAUS3, HAUS6, TUBE1, HAUS5, CKAP5, HAUS2, HAUS1, DNM2, CDK1, SSX2IP	5806	49	19734	1.80349673455328	0.999966571625479	0.0425617020362268	0.0413440978146996
GOTERM_BP_DIRECT	GO:0007080~mitotic metaphase chromosome alignment	24	0.387221684414327	0.00121749387949443	BECN1, SEH1L, DCTN2, CUL3, VPS4B, KIF14, CDCA8, RAB11A, EML4, CENPE, KIF18A, CCNB1, CDC23, KIFC1, CHMP1B, ZW10, NUP62, CHMP2B, RRS1, KIF2C, PIBF1, CHMP7, KPNB1, CHMP5	5806	44	19734	1.85394419565966	0.999971783627375	0.0430832504928913	0.0418507258247612
GOTERM_BP_DIRECT	GO:1905515~non-motile cilium assembly	31	0.500161342368506	0.00124300036939559	C2CD3, DCTN1, IFT172, GORAB, IFT52, IFT74, PCM1, ARL13B, NPHP3, CEP250, BBS7, IFT57, DISC1, PIBF1, CEP290, BBS4, BBS2, BBS1, IFT140, CEP350, IFT80, CSNK1D, RPGRIP1L, TTC8, IFT88, VANGL2, BBS10, CENPJ, MKS1, EXOC5, MAPRE1	5806	62	19734	1.69944884602136	0.999977346781715	0.0438055744935765	0.0425523855965629
GOTERM_BP_DIRECT	GO:1904385~cellular response to angiotensin	12	0.193610842207164	0.00130258817728556	BRIP1, HSF1, PRKCD, FAT1, CDC6, ARID1B, MAP3K7, RELA, NFKB1, IGF1R, KDM6A, NFE2L2	5806	16	19734	2.54917326903204	0.999986438249542	0.0453479989331114	0.0440506843921711
GOTERM_BP_DIRECT	GO:0000288~nuclear-transcribed mRNA catabolic process, deadenylation-dependent decay	12	0.193610842207164	0.00130258817728556	ZFP36, CNOT7, PDE12, CNOT1, EXOSC9, RC3H1, EXOSC3, CNOT8, EXOSC2, ZFP36L2, RC3H2, ZFP36L1	5806	16	19734	2.54917326903204	0.999986438249542	0.0453479989331114	0.0440506843921711
GOTERM_BP_DIRECT	GO:0032897~negative regulation of viral transcription	12	0.193610842207164	0.00130258817728556	TRIM8, HEXIM1, SP100, ZFP36, TRIM62, TRIM13, LARP7, TRIM14, UBP1, TRIM27, TRIM21, TRIM32	5806	16	19734	2.54917326903204	0.999986438249542	0.0453479989331114	0.0440506843921711
GOTERM_BP_DIRECT	GO:0019082~viral protein processing	19	0.306550500161342	0.0013705196351854	GSK3B, ST6GAL1, GSK3A, CSNK1A1, GALNT1, MOGS, PARP16, FURIN, PARP9, SPCS3, FUT8, SPCS1, MAN2A1, MGAT5, MGAT4B, CANX, MGAT2, ST3GAL1, ST3GAL2	5806	32	19734	2.01809550465036	0.999992444098041	0.0467148907635427	0.0453784722116377
GOTERM_BP_DIRECT	GO:0006301~postreplication repair	9	0.145208131655373	0.00137444672208121	MSH2, UBE2B, UBE2N, UBE2V2, BRCA1, UBE2A, UBE2V1, RAD18, WDR33	5806	10	19734	3.05900792283844	0.999992695332386	0.0467148907635427	0.0453784722116377
GOTERM_BP_DIRECT	GO:0000301~retrograde transport, vesicle recycling within Golgi	9	0.145208131655373	0.00137444672208121	GOLGA8B, COG8, COG7, GOLGA5, COG6, COG5, COG3, COG2, COG1	5806	10	19734	3.05900792283844	0.999992695332386	0.0467148907635427	0.0453784722116377
GOTERM_BP_DIRECT	GO:1902275~regulation of chromatin organization	9	0.145208131655373	0.00137444672208121	SETD5, LSM11, SETD1A, TLK2, TLK1, HNRNPU, SSRP1, MKI67, MLLT3	5806	10	19734	3.05900792283844	0.999992695332386	0.0467148907635427	0.0453784722116377
GOTERM_BP_DIRECT	GO:0006265~DNA topological change	9	0.145208131655373	0.00137444672208121	TOP2A, TOP3B, TOP2B, ERCC3, TOP3A, HMGB2, HMGB1, TOP1, TDRD3	5806	10	19734	3.05900792283844	0.999992695332386	0.0467148907635427	0.0453784722116377
GOTERM_BP_DIRECT	GO:0010225~response to UV-C	9	0.145208131655373	0.00137444672208121	YY1, WRN, DCUN1D3, BCL3, ERCC5, BAK1, BRCA2, POLH, MAP3K4	5806	10	19734	3.05900792283844	0.999992695332386	0.0467148907635427	0.0453784722116377
GOTERM_BP_DIRECT	GO:0015693~magnesium ion transport	11	0.177476605356567	0.00140297487668221	MMGT1, TUSC3, NIPAL2, SLC41A2, NIPAL3, SLC41A3, NIPA1, SLC41A1, MAGT1, NIPA2, CNNM4	5806	14	19734	2.67056247231928	0.999994286345719	0.0474382016169045	0.0460810906042567
GOTERM_BP_DIRECT	GO:0046854~phosphatidylinositol phosphate biosynthetic process	27	0.435624394966118	0.00141227812698309	PI4K2B, SMG1, PIK3R3, PIK3R2, PIK3CB, PIK3R1, SLA2, PIK3CG, SOCS3, EFR3A, IMPA1, PI4KAP2, PIP5K1A, PIP5K1B, PIP4K2B, PIP4K2C, PIP5K1C, IP6K1, SOCS6, SOCS7, SOCS4, SOCS5, CISH, PIK3CA, PI4KA, PIK3C3, PI4KB	5806	52	19734	1.76481226317602	0.999994726219953	0.0474382016169045	0.0460810906042567
GOTERM_BP_DIRECT	GO:0008333~endosome to lysosome transport	27	0.435624394966118	0.00141227812698309	PXK, TSG101, MGRN1, TGFBRAP1, CLEC16A, TRAK1, DNAJC27, MTM1, HMGXB4, SNX27, VPS11, GPRASP1, SCYL2, VPS39, SNAPIN, DTX3L, AKTIP, VPS33A, M6PR, HOOK3, UEVLD, VAMP7, SNX16, RAB12, VPS41, RAB38, RAB7A	5806	52	19734	1.76481226317602	0.999994726219953	0.0474382016169045	0.0460810906042567
GOTERM_BP_DIRECT	GO:0031293~membrane protein intracellular domain proteolysis	10	0.16134236850597	0.00144323586289454	APH1A, MBTPS1, NCSTN, TGFB1, APH1B, SPPL2B, RHBDD1, SPPL2A, ADAM9, MBTPS2	5806	12	19734	2.83241474336893	0.999995960337332	0.0479165451159466	0.0465457496631588
GOTERM_BP_DIRECT	GO:0000729~DNA double-strand break processing	10	0.16134236850597	0.00144323586289454	EXD2, BLM, RAD50, EXO1, UBE2N, UBE2V2, SMARCAD1, ATM, DNA2, NBN	5806	12	19734	2.83241474336893	0.999995960337332	0.0479165451159466	0.0465457496631588
GOTERM_BP_DIRECT	GO:0035022~positive regulation of Rac protein signal transduction	10	0.16134236850597	0.00144323586289454	FNTA, AUTS2, ALS2, KRAS, TEK, PIK3CB, CRK, RTN4, PIK3CG, CRKL	5806	12	19734	2.83241474336893	0.999995960337332	0.0479165451159466	0.0465457496631588
GOTERM_BP_DIRECT	GO:0071479~cellular response to ionizing radiation	23	0.37108744756373	0.00149235789856426	BARD1, BLM, PRPF38B, TGFB1, HUS1, LIG4, BRCA1, BRCC3, INO80, BRCA2, MAPK14, SIRT1, TANK, RAD51AP1, RAD51, IFI16, FIGNL1, FBXO4, GRB2, INTS7, RAD1, ECT2, RAD9B	5806	42	19734	1.86130111707101	0.999997353759651	0.0493568675759771	0.0479448674104124
GOTERM_BP_DIRECT	GO:0035264~multicellular organism growth	44	0.709906421426267	0.0016197144470843	NOTCH2, CLIC4, WDR48, NPR2, ATN1, GIGYF2, ADD1, ZMPSTE24, ZFP36L1, FLVCR1, TMED2, EP300, DMD, RBBP6, HOXA5, SLC25A25, KDM6A, WDTC1, WWTR1, STIL, PLEKHA1, RMI1, HEG1, XRCC2, ATRX, ARID5B, PTPN11, PALB2, ZFX, RC3H2, MTOR, WDR11, FOSL2, EXT1, TTC8, TBL1XR1, RARA, SIK3, RARB, ATM, ERCC6, ATF5, SOS1, PLEC	5806	98	19734	1.52603569846816	0.999999116360228	0.0533636955190724	0.0518370681091769
GOTERM_BP_DIRECT	GO:0034142~toll-like receptor 4 signaling pathway	18	0.290416263310745	0.0016635112735902	LYN, TICAM2, CHUK, RIPK2, NMI, IRAK4, TICAM1, TIRAP, RELA, TBK1, OAS1, TRAF3, TRAF6, TNIP3, PIK3AP1, MAP3K7, TLR4, MYD88	5806	30	19734	2.03933861522563	0.999999394035558	0.0545974558839776	0.0530355330851105
GOTERM_BP_DIRECT	GO:0018345~protein palmitoylation	15	0.242013552758954	0.00168412359396921	ZDHHC20, ZDHHC5, ZDHHC23, ZDHHC13, ZDHHC6, ZDHHC21, ZDHHC7, ZDHHC8, ZDHHC16, ZDHHC2, ZDHHC17, ZDHHC3, PORCN, ZDHHC9, GLUL	5806	23	19734	2.21667240785394	0.999999492610582	0.0548552226687167	0.0532859256834272
GOTERM_BP_DIRECT	GO:0006488~dolichol-linked oligosaccharide biosynthetic process	15	0.242013552758954	0.00168412359396921	DPAGT1, ALG8, ALG9, ALG6, ALG5, SRD5A3, ALG14, ALG2, ALG13, ALG12, ALG1, ALG10, DPM1, RFT1, ALG10B	5806	23	19734	2.21667240785394	0.999999492610582	0.0548552226687167	0.0532859256834272
GOTERM_BP_DIRECT	GO:0120162~positive regulation of cold-induced thermogenesis	45	0.726040658276864	0.0017123108892566	KDM3A, HDAC3, THRA, KDM1A, EPAS1, EHMT1, CXCR4, OMA1, ADIPOR1, ADIPOR2, IGF1R, CPT2, HSF1, UCP2, GRB10, LEPR, MFN2, STAT6, CD36, JAK2, HADH, ZBTB7B, APPL2, DECR1, KDM6B, DYNC1H1, PRKAB2, IL4R, SYK, ACSL1, CAV1, SMARCA4, VEGFA, PER2, GATM, APC, FABP5, IRF4, SCD, ALMS1, CNOT3, ZNF516, GNAS, LETMD1, OGT	5806	101	19734	1.51436035784081	0.999999601987298	0.0555628729687452	0.0539733315394731
GOTERM_BP_DIRECT	GO:0043001~Golgi to plasma membrane protein transport	20	0.322684737011939	0.001792349923069	BBS2, NSF, BBS1, MACF1, LRRC37A2, SYS1, GOLPH3L, ASAP1, SYS1-DBNDD2, RAB11A, RAB10, GGA2, PREPL, GOLGA4, GOLPH3, GGA3, GOLGA7, BLZF1, SPTBN1, VAMP3	5806	35	19734	1.94222725259584	0.999999800259285	0.0577244081965182	0.0560730296157131
GOTERM_BP_DIRECT	GO:0032743~positive regulation of interleukin-2 production	20	0.322684737011939	0.001792349923069	CD86, STAT5B, ANXA1, RIPK2, PDE4D, GLMN, MALT1, RUNX1, PTPRC, CLEC7A, IRF4, TRAF6, CD28, PDE4B, PLCG2, ABL1, PRKCQ, MAP3K7, CARD11, SPTBN1	5806	35	19734	1.94222725259584	0.999999800259285	0.0577244081965182	0.0560730296157131
GOTERM_BP_DIRECT	GO:0034599~cellular response to oxidative stress	46	0.742174895127461	0.0018033832103014	ATF2, VKORC1L1, PRKAA1, SRXN1, STAU1, PYROXD1, STAU2, HTRA2, ATP2A2, PRR5L, FOXO3, HIF1A, FOXO1, CHCHD4, PRDX3, MAPK8, ERMP1, ZC3H12A, MGAT3, ABL1, ARL6IP5, STX2, SLC25A24, ABCC1, PNPT1, BRF2, TXNRD1, SLC11A2, GSR, GPX7, ARNT, FANCC, PYCR2, VRK2, EIF2S1, SIRT2, NR4A2, RAD52, SETX, KAT2B, STK24, FANCD2, STK25, PRKRA, TBC1D24, NFE2L2	5806	104	19734	1.50335859455735	0.999999818369576	0.0578630306917229	0.0562076864016701
GOTERM_BP_DIRECT	GO:1900182~positive regulation of protein localization to nucleus	22	0.354953210713133	0.00183027143696119	YAP1, WWTR1, CREBBP, TGFB1, DTX3L, LIMK2, PYHIN1, PLK1, EIF2AK3, TYK2, PARP9, IPO7, CD2AP, TRIM8, BMP4, PPP3CB, ORMDL3, CDK1, AKT1, FYN, FERMT2, JAK1	5806	40	19734	1.86939373062349	0.99999985592395	0.0585074501354248	0.0568336703083153
GOTERM_BP_DIRECT	GO:0085020~protein K6-linked ubiquitination	14	0.225879315908358	0.00199067246607633	BARD1, UBE2D4, ANKRD46, RNF14, ANKRD44, UBE2D2, UBE2D3, RNF8, RNF6, BRCA1, RNF4, WDR24, UBE2T, TRIM21	5806	21	19734	2.26593179469514	0.999999963823393	0.0629330607933468	0.0611326731953513
GOTERM_BP_DIRECT	GO:0045088~regulation of innate immune response	14	0.225879315908358	0.00199067246607633	ERAP1, XIAP, PTPN22, SAMHD1, LRP8, TIRAP, CASP8, IRF1, BIRC2, N4BP1, APPL2, BIRC3, NFE2L2, APPL1	5806	21	19734	2.26593179469514	0.999999963823393	0.0629330607933468	0.0611326731953513
GOTERM_BP_DIRECT	GO:0007097~nuclear migration	14	0.225879315908358	0.00199067246607633	SUN2, DYNC1H1, DCTN1, FBXW11, LMNB2, SYNE2, LMNB1, SYNE1, CDC42, CLMN, KIF21A, DMD, UTRN, PAFAH1B1	5806	21	19734	2.26593179469514	0.999999963823393	0.0629330607933468	0.0611326731953513
GOTERM_BP_DIRECT	GO:0009267~cellular response to starvation	36	0.580832526621491	0.00204745994922314	RALB, BMPR2, USP33, CLEC16A, AMBRA1, PPM1D, FBXO22, ZFYVE1, FOXO1, PIK3C2B, RPTOR, FLCN, MAP1LC3B, WRN, LAMP2, FNIP1, GLUL, FADS1, KLF10, HSPA8, SRD5A1, CAV1, TSC1, INHBB, SIRT1, MTOR, RRAGA, STK24, RRAGC, TTC5, VPS41, JMY, YME1L1, PPARA, DSC2, TNRC6A	5806	77	19734	1.58909502485114	0.999999977821814	0.0644912384738819	0.0626462745635929
GOTERM_BP_DIRECT	GO:0007254~JNK cascade	30	0.484027105517909	0.00209382208183233	PTGER4, BECN1, ATF2, NOD1, NOD2, STK3, CRKL, MAPK9, MAPK8, MAP2K7, MAP3K7, MAP4K3, MAP3K5, MAP2K4, DAXX, SMAD3, RIPK2, STRADB, MINK1, SH2D3C, IRAK4, MAPK8IP3, NFKB1, MAP3K10, ERCC6, TLR4, MYD88, MAP3K12, ARHGEF6, PAFAH1B1	5806	61	19734	1.67158902887347	0.999999985126011	0.0657108616119569	0.0638310067501658
GOTERM_BP_DIRECT	GO:0042149~cellular response to glucose starvation	25	0.403355921264924	0.00212693130263002	BECN1, PRKAA1, MTMR3, PIK3R4, SLC2A1, FOXO3, SESN3, KAT5, IFI16, ZC3H12A, PMAIP1, YWHAG, SH3GLB1, HSPA5, EIF2AK3, ITFG2, YWHAZ, SIRT1, TBL2, MYBBP1A, BCL2, PIK3C3, CPEB2, NFE2L2, CPEB4	5806	48	19734	1.77025921460558	0.999999988817996	0.0662662401134622	0.0643704969959007
GOTERM_BP_DIRECT	GO:0048538~thymus development	25	0.403355921264924	0.00212693130263002	CITED2, SRF, ZBTB1, GATA3, PSEN1, ZMPSTE24, CRKL, CCNB2, BCL2L11, ABL1, MAPK1, JARID2, MAPK3, MAP2K1, BCL11B, RIPK3, BRAF, TGFBR1, PBX1, ASXL1, MAFB, BCL2, CTNNB1, ATM, RAF1	5806	48	19734	1.77025921460558	0.999999988817996	0.0662662401134622	0.0643704969959007
GOTERM_BP_DIRECT	GO:0019827~stem cell population maintenance	21	0.338818973862536	0.00224601147320354	EOMES, DDX6, KDM4C, SETD6, CTR9, METTL3, LSM1, SMC5, RTF1, SMC3, CDC73, GNL3, TRIM8, EIF4ENIF1, METTL14, NFIB, MTF2, LEO1, CTNNB1, EIF4E, DIS3L2	5806	38	19734	1.87833819823413	0.999999995992805	0.0697236558053329	0.0677290030168561
GOTERM_BP_DIRECT	GO:1904263~positive regulation of TORC1 signaling	28	0.451758631816715	0.00228142510315803	SEH1L, USP32, CUL3, CLEC16A, WDR24, FLCN, TBK1, STAMBPL1, MAT2A, PIM1, AKT1, EP300, SLC38A9, FNIP1, FNIP2, GPR155, SEC13, SYK, USP4, CSNK1A1, CTNS, RRAGA, RPS6KB1, RRAGC, RHEB, SIK3, WAC, OGT	5806	56	19734	1.69944884602136	0.999999997046831	0.0705682534606329	0.0685494384412916
GOTERM_BP_DIRECT	GO:0050684~regulation of mRNA processing	13	0.209745079057761	0.00233520556701465	SRPK2, CDK11A, PTCD2, NCBP1, DHX9, SAFB, SUPT6H, CDK11B, IWS1, SRPK1, ALKBH5, SLTM, SAFB2	5806	19	19734	2.32556157876607	0.999999998142279	0.0717158309669965	0.0696641860759764
GOTERM_BP_DIRECT	GO:0007076~mitotic chromosome condensation	13	0.209745079057761	0.00233520556701465	PLK1, AKAP8, NCAPG, SMC4, NCAPH, SMC2, TTN, RAB33B, NUSAP1, PHF13, NCAPD2, NCAPD3, PAM	5806	19	19734	2.32556157876607	0.999999998142279	0.0717158309669965	0.0696641860759764
GOTERM_BP_DIRECT	GO:0001817~regulation of cytokine production	32	0.516295579219103	0.00255952126419805	ZNF572, ZNF131, ZBTB25, ZBTB49, ZBTB26, ZBTB1, ZBTB45, GATA3, IQGAP1, ZBTB2, CASP8, IGF2BP3, PATZ1, ERMAP, IL10, LYN, ZBTB39, BTN3A1, BTN2A1, ZBTB34, BTN3A3, ZBTB12, ZBTB33, BTN3A2, HIC2, ELF1, ZBTB6, GPAM, BCL6, TRAF3, BCL6B, ZNF134	5806	67	19734	1.62335412157264	0.99999999973133	0.0783249941310996	0.0760842744478515
GOTERM_BP_DIRECT	GO:0045663~positive regulation of myoblast differentiation	24	0.387221684414327	0.0026127518467561	SMARCE1, SMARCD1, SMARCC1, SMARCD2, MEF2C, PBRM1, AKIRIN1, SMARCC2, BTG1, PHF10, ACTL6A, ARID1A, MAPK14, SMARCA2, ARID1B, ACTB, SMARCA4, XKR8, KAT5, LRRC8A, HIF1AN, ARID2, BRD7, MAP3K5	5806	46	19734	1.77333792628316	0.999999999830209	0.0793888803189247	0.07711772500337
GOTERM_BP_DIRECT	GO:0051604~protein maturation	24	0.387221684414327	0.0026127518467561	MBTPS1, SNAPIN, GALNT2, GZMB, FURIN, SORL1, HSPD1, ZMPSTE24, CASP9, IKBKB, RNF123, AFG3L2, CASP7, TSPAN14, CASP8, CASP3, CASP4, DNAJB11, CASP1, TASP1, TSPAN5, MBTPS2, METAP1, AASDHPPT	5806	46	19734	1.77333792628316	0.999999999830209	0.0793888803189247	0.07711772500337
GOTERM_BP_DIRECT	GO:0016239~positive regulation of macroautophagy	18	0.290416263310745	0.00268139085826374	EPM2A, BNIP3L, SCOC, BNIP3, GNAI3, SUPT5H, SIRT1, WDR24, C9ORF72, LARP1, TBK1, SESN3, KDR, WAC, TRIM13, PIM2, MAP3K7, PAFAH1B2	5806	31	19734	1.97355349860545	0.999999999906049	0.0811876055993307	0.0788649923911164
GOTERM_BP_DIRECT	GO:0042770~signal transduction in response to DNA damage	12	0.193610842207164	0.00271064409859332	CASP9, ATAD5, CHEK1, RNF8, ABL1, CRY1, GRB2, ATM, CEP63, MAPK14, BID, MAPK3	5806	17	19734	2.39922190026545	0.999999999926994	0.0815551035169093	0.0792219769364744
GOTERM_BP_DIRECT	GO:0010212~response to ionizing radiation	22	0.354953210713133	0.00272198101050738	RRM1, PAXIP1, DCLRE1C, VCAM1, EYA3, DNMT3A, RNF8, BRCA1, BRCC3, USP28, CLK2, RAD54B, ALAD, RNF168, MTA1, KAT5, RFWD3, UIMC1, RAD54L, ATM, TOPBP1, NHEJ1	5806	41	19734	1.8237987615839	0.999999999933793	0.0815551035169093	0.0792219769364744
GOTERM_BP_DIRECT	GO:0045814~negative regulation of gene expression, epigenetic	22	0.354953210713133	0.00272198101050738	N6AMT1, CREBZF, HDAC4, SUV39H2, RIF1, SMYD5, CTR9, PPHLN1, PPM1D, HDAC9, HDAC6, MTA1, IFI16, MTF2, CHEK1, METTL4, EPC1, TRIM37, TRIM27, MORC2, MPHOSPH8, EZH2	5806	41	19734	1.8237987615839	0.999999999933793	0.0815551035169093	0.0792219769364744
GOTERM_BP_DIRECT	GO:0071407~cellular response to organic cyclic compound	20	0.322684737011939	0.00275792053248455	P2RY13, SMAD1, CDKN1B, SLC16A1, IGFBP5, STAT1, TIPARP, MBD2, NOD2, SMAD5, SLC9A1, BMP2, CASP8, ARL6IP5, CDK1, ITGA6, BTRC, RAE1, PAK2, PAK4	5806	36	19734	1.88827649557929	0.999999999951435	0.0823449953431758	0.0799892715550119
GOTERM_BP_DIRECT	GO:0007005~mitochondrion organization	46	0.742174895127461	0.00283422332673184	GSK3B, PANK2, CNTNAP1, RAB3A, POLDIP2, EPAS1, HTRA2, MFF, GABPB1, MTM1, PRDX3, RHOT1, ZNF607, OPA1, MSTO1, MAN2A1, VPS54, DNM1L, ATP7A, WASF1, EPM2A, PTCD2, PNPT1, AGTPBP1, CAV2, MTX2, NUBPL, NOS3, VPS13C, MTX3, VPS13D, LIG3, BCS1L, FANCG, PUM2, P2RX7, ARMCX3, TMEM135, TFCP2, DNAJA3, YME1L1, RAB38, MTFR1, LETMD1, SLC25A36, PLEC	5806	106	19734	1.47499333805627	0.999999999974848	0.0843304027216854	0.0819178804435677
GOTERM_BP_DIRECT	GO:0045727~positive regulation of translation	37	0.596966763472088	0.00286406380549799	DDX3X, PRKDC, POLDIP3, FMR1, EIF4A3, NAT10, ELAVL1, THBS1, LARP1B, FXR1, METTL14, LARP1, SERP1, FXR2, OTUD6B, PTK2B, YTHDF1, NPM1, SSB, YTHDF3, METTL3, SAMD4A, UPF3B, UPF3A, LARP4B, LARP4, MTOR, RPS6KB1, BCL3, GUF1, CD28, HNRNPD, ZCCHC4, EIF3C, OGT, EIF4G3, EIF4G2	5806	81	19734	1.55258289636519	0.999999999980555	0.0849244298740593	0.08249491368043
GOTERM_BP_DIRECT	GO:2000736~regulation of stem cell differentiation	15	0.242013552758954	0.00295346475150078	KDM3A, HDAC2, KDM4C, SMYD5, NSUN2, CHD4, GATAD2B, TGFBR2, GATAD2A, MTA1, RBBP4, OCIAD1, RBBP7, MTA2, MTA3	5806	24	19734	2.1243110575267	0.999999999991006	0.086678646410086	0.0841989456289624
GOTERM_BP_DIRECT	GO:0030521~androgen receptor signaling pathway	15	0.242013552758954	0.00295346475150078	DDX17, KDM3A, DAXX, DDX5, TMF1, KDM4C, RNF14, ZDHHC7, UBE3A, ARID1A, RHOA, DNAJA1, ZMIZ1, MAPK1, FKBP4	5806	24	19734	2.1243110575267	0.999999999991006	0.086678646410086	0.0841989456289624
GOTERM_BP_DIRECT	GO:0051403~stress-activated MAPK cascade	15	0.242013552758954	0.00295346475150078	RIPK2, NOD1, NOD2, MAPK14, CD2AP, IKBKB, MAPK8, TAOK2, PBK, MAPK1, MAP2K7, MAP3K7, TLR4, MAP3K5, MAPK3	5806	24	19734	2.1243110575267	0.999999999991006	0.086678646410086	0.0841989456289624
GOTERM_BP_DIRECT	GO:0044027~negative regulation of gene expression via chromosomal CpG island methylation	11	0.177476605356567	0.00309922622661278	PRMT5, HELLS, USP7, DNMT1, UHRF2, UHRF1, DNMT3A, BRCA1, CTCF, ZNF445, MPHOSPH8	5806	15	19734	2.49252497416466	0.999999999997442	0.0906470963355215	0.0880538662275394
GOTERM_BP_DIRECT	GO:0008360~regulation of cell shape	57	0.919651500484027	0.00321674006853905	WDR1, SH3KBP1, LIMD1, KDR, RAC2, PLXNC1, TBCCD1, ANXA1, RHOH, ARHGEF18, PRPF40A, HCK, RASA1, RHOJ, CDC42EP3, MYH9, PHIP, RHOU, CRK, RHOQ, CDC42SE1, LPAR1, ARHGAP18, COCH, FGD1, ZMPSTE24, FGD2, GNA13, FGD4, FGD6, PALMD, GNA12, EPB41L3, PTK2B, CCL2, FYN, MYH10, PLXNA3, SEMA4D, RDX, MSN, PTK2, VEGFA, FMNL3, DIAPH1, MKLN1, DLG1, FMNL1, DNMBP, BAMBI, DLC1, TAOK2, NF2, BRWD1, FERMT2, BRWD3, CDC42SE2	5806	138	19734	1.40389252497416	0.999999999999072	0.0937652469470079	0.091082812855955
GOTERM_BP_DIRECT	GO:1901888~regulation of cell junction assembly	7	0.112939657954179	0.00338653720576543	RAP1B, TJP1, RAP1A, ROCK1, ROCK2, RAPGEF1, RAPGEF2	5806	7	19734	3.39889769204271	0.999999999999785	0.0971343325241126	0.0943555157080954
GOTERM_BP_DIRECT	GO:0062029~positive regulation of stress granule assembly	7	0.112939657954179	0.00338653720576543	BECN1, CAPRIN1, HSF1, G3BP1, G3BP2, UBAP2L, ATG5	5806	7	19734	3.39889769204271	0.999999999999785	0.0971343325241126	0.0943555157080954
GOTERM_BP_DIRECT	GO:0034087~establishment of mitotic sister chromatid cohesion	7	0.112939657954179	0.00338653720576543	NAA50, STAG1, NIPBL, STAG2, RAD21, SMC1A, SMC3	5806	7	19734	3.39889769204271	0.999999999999785	0.0971343325241126	0.0943555157080954
GOTERM_BP_DIRECT	GO:1990090~cellular response to nerve growth factor stimulus	19	0.306550500161342	0.0033888009951429	USP8, KIDINS220, CSTF2, BRAF, CSNK1D, CSNK1E, TRPV1, CBL, FOXO3, ACAP2, DYNC1LI2, RAP1A, RAB35, RAPGEF1, AKT1, RAPGEF2, CRK, BPTF, ARF6	5806	34	19734	1.89938400437681	0.99999999999979	0.0971343325241126	0.0943555157080954
GOTERM_BP_DIRECT	GO:0032007~negative regulation of TOR signaling	19	0.306550500161342	0.0033888009951429	EPM2A, GSK3B, GSK3A, PRKAA1, PDCD6, NPRL3, UBR2, TSC1, UBR1, HIF1A, SIRT1, MTM1, FLCN, TMEM127, RPS6KA1, TNFAIP8L1, MAPKAPK5, FNIP1, DEPDC5	5806	34	19734	1.89938400437681	0.99999999999979	0.0971343325241126	0.0943555157080954
GOTERM_BP_DIRECT	GO:0030183~B cell differentiation	40	0.645369474023879	0.00340199331815525	HDAC4, ITGB1, TOP2B, DCLRE1C, CEBPG, ZBTB1, PIK3CD, PIK3R3, PTPRJ, PIK3R2, PIK3R1, HDAC9, IKZF3, YY1, BLNK, PLCG2, DNAJB9, EP300, FNIP1, ZBTB7A, NHEJ1, IL10, TPD52, STAT5B, VCAM1, SYK, ITGA4, PAX5, AICDA, FOSL2, ADAM17, KLF6, PTPRC, MSH2, SP3, RABL3, MS4A1, PTPN2, CARD11, EZH2	5806	90	19734	1.51062119646343	0.999999999999812	0.0971885067867673	0.0944081401546537
GOTERM_BP_DIRECT	GO:0070371~ERK1 and ERK2 cascade	26	0.419490158115521	0.00342835946015596	PTGER4, INPPL1, NOD1, NOD2, IQGAP3, ZFP36L2, ZFP36L1, FLCN, GRB10, ABL1, MAPK1, ITGAV, MAPK3, MAP2K1, SMAD4, RIPK2, BRAF, YWHAZ, DUSP6, CD2AP, DUSP7, RAPGEF1, CDK1, SPRY2, SPRY1, TLR4	5806	52	19734	1.69944884602136	0.99999999999985	0.0976174271453016	0.0948247899691481
GOTERM_BP_DIRECT	GO:0032801~receptor catabolic process	10	0.16134236850597	0.00346413014531797	SH3GLB1, BECN1, UVRAG, TGFB1, SMURF1, KIF16B, SNX25, NEDD4, PIK3R4, CAPN1	5806	13	19734	2.6145366861867	0.99999999999989	0.0978670305230427	0.0950672526990319
GOTERM_BP_DIRECT	GO:0071218~cellular response to misfolded protein	10	0.16134236850597	0.00346413014531797	UBE2W, ATXN3, VCP, CAV1, DERL1, DNAJB12, DNAJB14, DNAJC27, HDAC6, DNAJC18	5806	13	19734	2.6145366861867	0.99999999999989	0.0978670305230427	0.0950672526990319
GOTERM_BP_DIRECT	GO:0045597~positive regulation of cell differentiation	29	0.467892868667312	0.00347126925334667	SMARCD1, GSK3B, SMARCD2, HSP90AB1, SRF, LEF1, ACTB, RPS6KA3, SOCS3, RPS6KA1, VHL, JAK2, ARID2, BRD7, ZNF268, SMARCE1, SMARCC1, PBRM1, SMARCC2, PHF10, ACTL6A, PA2G4, ARID1A, SMARCA2, ARID1B, SMARCA4, SLC6A6, CTNNB1, NF2	5806	60	19734	1.64280055115398	0.999999999999897	0.0978670305230427	0.0950672526990319
GOTERM_BP_DIRECT	GO:0006364~rRNA processing	53	0.855114553081639	0.00354551346186084	DDX47, NVL, RPP30, EIF4A3, CHD7, FCF1, PWP1, IPO4, UTP14A, RPP38, UTP14C, DDX17, UTP15, WDR36, DIS3, TEX10, WDR75, DDX54, DDX10, WBP11, UTP18, DKC1, XRN2, SBDS, GEMIN4, RNASEL, DDX27, DDX1, UTP23, NOP2, NOLC1, DDX21, NOL8, NOL6, EXOSC6, EXOSC10, PDCD11, EXOSC9, BRIX1, UTP20, EXOSC3, LYAR, EXOSC2, DCAF13, EXOSC1, NOP58, NOP14, KRR1, RRP1B, PA2G4, WDR55, MPHOSPH10, ESF1	5806	127	19734	1.41843761951389	0.999999999999946	0.0994941268066336	0.096647801048472
GOTERM_BP_DIRECT	GO:0071168~protein localization to chromatin	14	0.225879315908358	0.00356227513404522	BRD3, BRD2, MCM8, MCM9, ZMYND8, PLK1, LEF1, ESCO2, LEMD2, MSH2, RAD21, APLF, CHMP7, EZH2	5806	22	19734	2.16293489493627	0.999999999999953	0.0994941268066336	0.096647801048472
GOTERM_BP_DIRECT	GO:0060271~cilium assembly	92	1.48434979025492	0.00358619879817376	GALNT11, ARF4, C2CD3, TRAF3IP1, IFT172, AVIL, CEP164, PTPN23, FNBP1L, TXNDC15, PTPDC1, CDC14A, RPGR, CDC14B, IFT52, PCM1, TCTN3, WDR90, TCTN2, NEK1, CEP250, BBS7, IFT57, CEP290, BBS5, SNAP29, BBS4, RAB8A, OFD1, IQCB1, ACTR3, ABCC4, ACTR2, FBXW8, IFT140, RFX3, KIF24, OCRL, IFT80, IFT88, FAM161A, IFT81, RP2, TRIM59, SSX2IP, UNC119B, LAMA5, NOTCH1, FAM149B1, ARL6, ASAP1, HDAC6, IFT74, KIF3B, ARL13B,…	5806	242	19734	1.29214292424764	0.999999999999962	0.0994941268066336	0.096647801048472
GOTERM_BP_DIRECT	GO:0045739~positive regulation of DNA repair	24	0.387221684414327	0.0037086301144657	INO80D, PCNA, DHX9, ACTR5, EYA3, ACTL6A, CEBPG, RNF8, BRCA1, CCDC117, BRCC3, ACTR8, INO80, SIRT1, UCHL5, YY1, RNF168, SMCHD1, UIMC1, RUVBL1, UBE2N, ERCC8, ERCC6, NFRKB	5806	47	19734	1.73560733210692	0.999999999999987	0.0994941268066336	0.096647801048472
GOTERM_BP_DIRECT	GO:0051988~regulation of attachment of spindle microtubules to kinetochore	9	0.145208131655373	0.00373500039842179	CDC42, APC, SPAG5, RACGAP1, ZWILCH, ZW10, KNTC1, NEK2, ECT2	5806	11	19734	2.78091629348949	0.999999999999989	0.0994941268066336	0.096647801048472
GOTERM_BP_DIRECT	GO:0090161~Golgi ribbon formation	9	0.145208131655373	0.00373500039842179	GOLGA2, PRMT5, GOLPH3, GORASP1, MYO18A, TRIP11, GCC2, VAMP4, TMED5	5806	11	19734	2.78091629348949	0.999999999999989	0.0994941268066336	0.096647801048472
GOTERM_BP_DIRECT	GO:0006353~DNA-templated transcription termination	9	0.145208131655373	0.00373500039842179	SETX, PRMT5, POLR2A, ZC3H4, DHX9, WDR82, SMN2, TTF2, TTF1	5806	11	19734	2.78091629348949	0.999999999999989	0.0994941268066336	0.096647801048472
GOTERM_BP_DIRECT	GO:0035308~negative regulation of protein dephosphorylation	9	0.145208131655373	0.00373500039842179	PPP1R16B, YWHAE, PPP1R15A, MFHAS1, SLC4A1AP, YWHAB, PPP1R8, SNIP1, ARPP19	5806	11	19734	2.78091629348949	0.999999999999989	0.0994941268066336	0.096647801048472
GOTERM_BP_DIRECT	GO:0070934~CRD-mediated mRNA stabilization	9	0.145208131655373	0.00373500039842179	SYNCRIP, DHX9, CSDE1, HNRNPD, HNRNPU, IGF2BP3, YBX1, PABPC1, PAIP1	5806	11	19734	2.78091629348949	0.999999999999989	0.0994941268066336	0.096647801048472
GOTERM_BP_DIRECT	GO:0000338~protein deneddylation	9	0.145208131655373	0.00373500039842179	COPS4, COPS3, TOR1A, COPS5, COPS2, SENP8, COPS7B, COPS7A, COPS8	5806	11	19734	2.78091629348949	0.999999999999989	0.0994941268066336	0.096647801048472
GOTERM_BP_DIRECT	GO:0010793~regulation of mRNA export from nucleus	8	0.129073894804776	0.00378353058097095	SETD2, ALKBH5, WNK1, NSUN2, THOC2, NEAT1, SUPT6H, IWS1	5806	9	19734	3.02124239292686	0.999999999999993	0.0994941268066336	0.096647801048472
GOTERM_BP_DIRECT	GO:0035739~CD4-positive, alpha-beta T cell proliferation	8	0.129073894804776	0.00378353058097095	ITCH, NDFIP1, RIPK2, CD28, CBLB, PRKCQ, FOXP3, CARD11	5806	9	19734	3.02124239292686	0.999999999999993	0.0994941268066336	0.096647801048472
GOTERM_BP_DIRECT	GO:0045647~negative regulation of erythrocyte differentiation	8	0.129073894804776	0.00378353058097095	HSPA9, STAT5B, ZFP36, KLF13, MAFB, LDB1, HOXA5, ZFP36L1	5806	9	19734	3.02124239292686	0.999999999999993	0.0994941268066336	0.096647801048472
GOTERM_BP_DIRECT	GO:0140673~transcription elongation-coupled chromatin remodeling	8	0.129073894804776	0.00378353058097095	CDK9, USP15, SART3, SUPT4H1, SUPT5H, SUPT6H, IWS1, GLYR1	5806	9	19734	3.02124239292686	0.999999999999993	0.0994941268066336	0.096647801048472
GOTERM_BP_DIRECT	GO:1905821~positive regulation of chromosome condensation	8	0.129073894804776	0.00378353058097095	NCAPG2, NCAPG, NCAPD2, NCAPD3, SMC4, NCAPH, SMC2, RAB33B	5806	9	19734	3.02124239292686	0.999999999999993	0.0994941268066336	0.096647801048472
GOTERM_BP_DIRECT	GO:0042255~ribosome assembly	8	0.129073894804776	0.00378353058097095	EIF5B, NPM1, EIF5, EIF1AX, NIP7, DHX37, DHX29, EIF2A	5806	9	19734	3.02124239292686	0.999999999999993	0.0994941268066336	0.096647801048472
GOTERM_BP_DIRECT	GO:0060544~regulation of necroptotic process	8	0.129073894804776	0.00378353058097095	CYLD, ITCH, PELI1, SPATA2, CFLAR, OGT, BIRC2, BIRC3	5806	9	19734	3.02124239292686	0.999999999999993	0.0994941268066336	0.096647801048472
GOTERM_BP_DIRECT	GO:0034214~protein hexamerization	8	0.129073894804776	0.00378353058097095	LETM1, UGDH, SPAST, MAT2A, LRRC8C, LRRC8D, YME1L1, LRRC8A	5806	9	19734	3.02124239292686	0.999999999999993	0.0994941268066336	0.096647801048472
GOTERM_BP_DIRECT	GO:2000643~positive regulation of early endosome to late endosome transport	8	0.129073894804776	0.00378353058097095	RAB21, DAB2, MTMR2, RDX, VPS11, MSN, NF2, PTPN23	5806	9	19734	3.02124239292686	0.999999999999993	0.0994941268066336	0.096647801048472
GOTERM_BP_DIRECT	GO:0098792~xenophagy	8	0.129073894804776	0.00378353058097095	RNF213, CALCOCO2, ATG16L1, RIPK2, NOD1, NOD2, LGALS8, MAPK3	5806	9	19734	3.02124239292686	0.999999999999993	0.0994941268066336	0.096647801048472
GOTERM_BP_DIRECT	GO:0097680~double-strand break repair via classical nonhomologous end joining	8	0.129073894804776	0.00378353058097095	RNF168, UVRAG, ERCC8, LIG4, TOPBP1, TP53BP1, ERCC6, ZBTB7A	5806	9	19734	3.02124239292686	0.999999999999993	0.0994941268066336	0.096647801048472
GOTERM_BP_DIRECT	GO:1900152~negative regulation of nuclear-transcribed mRNA catabolic process, deadenylation-dependent decay	8	0.129073894804776	0.00378353058097095	SYNCRIP, DHX9, CSDE1, HNRNPD, HNRNPU, YBX1, PABPC1, PAIP1	5806	9	19734	3.02124239292686	0.999999999999993	0.0994941268066336	0.096647801048472
GOTERM_BP_DIRECT	GO:0035019~somatic stem cell population maintenance	27	0.435624394966118	0.00383714873129708	YAP1, RIF1, LDB1, LRP5, LDB2, MED15, ZFP36L2, MED17, MED12, MED14, NIPBL, BCL9L, KLF10, ZHX2, STAT3, LIG4, BRAF, SMC1A, MED6, MED28, CUL4A, SKI, BCL9, REST, MED21, RAF1, BMPR1A	5806	55	19734	1.6685497760937	0.999999999999996	0.10059646933056	0.097718607782087
GOTERM_BP_DIRECT	GO:0006261~DNA-templated DNA replication	22	0.354953210713133	0.00395160412236493	RFC5, POLQ, WDHD1, RFC3, RFC4, RFC1, GINS4, RPA1, WRNIP1, BAZ1A, POLB, NYNRIN, POLD3, CHRAC1, POLG2, POLE2, POLE3, UBXN8, REV3L, CDK2AP1, POLE, POLG	5806	42	19734	1.78037498154618	0.999999999999998	0.103282200146553	0.100327505270864
GOTERM_BP_DIRECT	GO:0042254~ribosome biogenesis	18	0.290416263310745	0.00416704491126472	LTV1, RRN3, NVL, RIOK3, GTPBP10, ISG20L2, DDX31, URB2, GNL2, CUL4A, GNL3L, XPO1, MYBBP1A, SBDS, DHX37, NAF1, GLUL, CUL4B	5806	32	19734	1.91187995177403	1	0.108583088460501	0.105476745890286
GOTERM_BP_DIRECT	GO:0050775~positive regulation of dendrite morphogenesis	13	0.209745079057761	0.00428267538043508	CDKL3, PARP6, CUL7, ANKRD27, FBXW8, FZD4, SS18L1, HDAC6, RAB21, CAPRIN1, CAPRIN2, TBC1D24, ANAPC2	5806	20	19734	2.20928349982776	1	0.110923872278196	0.10775056461679
GOTERM_BP_DIRECT	GO:2000786~positive regulation of autophagosome assembly	13	0.209745079057761	0.00428267538043508	SH3GLB1, BECN1, MOAP1, RALB, SNX30, SNX4, SNX18, ATG2A, PIP4K2B, ULK1, PIP4K2C, TRIM32, RAB3GAP1	5806	20	19734	2.20928349982776	1	0.110923872278196	0.10775056461679
GOTERM_BP_DIRECT	GO:0051092~positive regulation of NF-kappaB transcription factor activity	56	0.90351726363343	0.00455005034939928	RTKN2, IL1RAP, RPS6KA4, TRIM8, IKBKB, RPS6KA5, TRIM5, TRIM68, TRIM25, ERC1, TRIM21, TRIM22, TRIM62, PRKCI, PRKCH, RIPK3, CHUK, RIPK2, IRAK3, TIRAP, TRAF6, TRAF5, ANKRD42, TRIM13, TRIM14, PRKCQ, UBE2V1, TLR4, CARD11, RNF31, TRIM52, DHX9, NOD1, BCL10, NOD2, MALT1, RELA, MTDH, PRDX3, DHX33, CLEC7A, PLCG2, RIPK1, ZBTB7A, NPM1, STAT3, EIF2AK2, CFLAR, SLCO3A1, UBE2N, TRIM37, TRIM38, RHEBL1, TRIM32, MYD…	5806	137	19734	1.38933044346272	1	0.117495144007461	0.114133845551148
GOTERM_BP_DIRECT	GO:0048589~developmental growth	15	0.242013552758954	0.00490923722374737	SMAD4, NOTCH1, SMAD3, GATA3, TYMS, ASPM, PYGO2, NIPBL, CHST11, ZMIZ1, ALKBH1, TBCE, EIF4H, GNAS, BMPR1A	5806	25	19734	2.03933861522563	1	0.124895061795869	0.121322066656692
GOTERM_BP_DIRECT	GO:0097150~neuronal stem cell population maintenance	15	0.242013552758954	0.00490923722374737	SS18, WDR47, NOTCH1, FUT10, SRRT, FANCC, HOOK3, FOXO3, FOXO1, ASPM, PCM1, REST, FANCD2, YME1L1, MCPH1	5806	25	19734	2.03933861522563	1	0.124895061795869	0.121322066656692
GOTERM_BP_DIRECT	GO:0032147~activation of protein kinase activity	15	0.242013552758954	0.00490923722374737	RIPK3, STRADA, STRADB, PRKCD, KIF14, AXIN1, ADRA2A, TGFBR2, CCDC88A, TPX2, TRAF6, TAOK2, CLSPN, ECT2, MARK2	5806	25	19734	2.03933861522563	1	0.124895061795869	0.121322066656692
GOTERM_BP_DIRECT	GO:0046580~negative regulation of Ras protein signal transduction	15	0.242013552758954	0.00490923722374737	MAPKAP1, SPRY4, DAB2IP, PPP2CB, SYNGAP1, RASA3, RASA2, NUP62, RAPGEF1, NF1, MFN2, SPRY2, SPRY1, STAMBP, LZTR1	5806	25	19734	2.03933861522563	1	0.124895061795869	0.121322066656692
GOTERM_BP_DIRECT	GO:0035329~hippo signaling	15	0.242013552758954	0.00490923722374737	YAP1, WWTR1, WWC1, NEDD4L, STK4, STK3, SAV1, LATS1, ITCH, LATS2, WWC3, DCHS1, AMOTL2, AMOTL1, TEAD1	5806	25	19734	2.03933861522563	1	0.124895061795869	0.121322066656692
GOTERM_BP_DIRECT	GO:0016477~cell migration	104	1.67796063246208	0.00505997501169974	NCKAP1, WWC1, ATN1, CRKL, CDH5, WWC3, KDR, IL12A, HOXA5, PRKCI, CD93, SCRIB, CD2AP, TIAM1, DEPDC1B, SPATA13, ADAM9, EPHA2, ANAPC2, CUL3, SDC2, IQGAP1, SLC9A1, PODXL, PIP5K1A, NCKAP1L, FAM83D, ZRANB1, PTK2, CCDC88A, BAMBI, CASS4, FAT1, CDK1, DCHS1, AVL9, ITGB1, SCYL3, ARF4, GSK3A, FLT1, BTG1, SH3KBP1, USP33, PTEN, PIK3CD, TNFAIP3, LAMC1, PTPRK, PIK3CB, TNFAIP1, LIMD1, PIK3C2A, RND3, PIK3CG, PIK3C2…	5806	281	19734	1.25795501769552	1	0.128350221609458	0.124678381335481
GOTERM_BP_DIRECT	GO:0006515~protein quality control for misfolded or incompletely synthesized proteins	12	0.193610842207164	0.00512534181471248	ZYG11B, UBE2W, ATXN3, ZER1, NGLY1, FBXL17, LONP2, YME1L1, PEX10, OMA1, PEX12, HDAC6	5806	18	19734	2.26593179469514	1	0.128560430581107	0.124882576653562
GOTERM_BP_DIRECT	GO:0006998~nuclear envelope organization	12	0.193610842207164	0.00512534181471248	PARP11, TMEM201, TOR1A, NUP155, REEP4, REEP3, LEMD3, TMEM170A, LEMD2, LMNB2, LMNB1, ZMPSTE24	5806	18	19734	2.26593179469514	1	0.128560430581107	0.124882576653562
GOTERM_BP_DIRECT	GO:0010165~response to X-ray	12	0.193610842207164	0.00512534181471248	IKBIP, THBD, BLM, ANXA1, MSH2, CASP3, XRCC2, ERCC8, LIG4, BRCC3, ERCC6, BRCA2	5806	18	19734	2.26593179469514	1	0.128560430581107	0.124882576653562
GOTERM_BP_DIRECT	GO:0030866~cortical actin cytoskeleton organization	17	0.274282026460148	0.00512806462255141	NCKAP1, ROCK1, ROCK2, EPB41, FMNL3, IKBKB, DLG1, FMNL1, AKAP11, EPB41L2, EPB41L3, NCKAP1L, LCP1, TLN1, RHOQ, LLGL1, ARF6	5806	30	19734	1.92604202549087	1	0.128560430581107	0.124882576653562
GOTERM_BP_DIRECT	GO:0006635~fatty acid beta-oxidation	24	0.387221684414327	0.00516379302148958	CPT1A, ABCD3, ACAA2, HSD17B4, PEX2, CROT, ACAT1, HADHB, PEX7, HADHA, SLC25A17, CPT2, AUH, SCP2, EHHADH, PEX5, ECHDC1, ACADM, ACAD11, HADH, ACAD10, SLC27A2, DECR1, PPARD	5806	48	19734	1.69944884602136	1	0.129079814511014	0.1253871020596
GOTERM_BP_DIRECT	GO:0008630~intrinsic apoptotic signaling pathway in response to DNA damage	25	0.403355921264924	0.0057592346990938	PRKDC, HTRA2, BRCA1, PIK3R1, CASP9, POLB, BCL2L11, ABL1, CASP2, SFN, BAK1, FNIP2, SKIL, MCL1, MOAP1, USP47, CIDEB, MLH1, TNFRSF1B, TOPORS, BCL2, ATM, ERCC6, BCL2L2, EPHA2	5806	51	19734	1.66612631962878	1	0.143546838195674	0.139440253453712
GOTERM_BP_DIRECT	GO:0090630~activation of GTPase activity	43	0.69377218457567	0.00595966611894266	USP6NL, TBC1D9B, CCDC125, GPR65, DOCK7, AGAP2, AGAP4, RASGRP1, CORO1C, ABR, SIPA1L1, TBC1D13, PIP5K1A, TBC1D14, TBC1D12, ECT2, EVI5, TBC1D22B, TBC1D15, ARHGEF10, ARHGEF15, RALGAPA1, RALGAPA2, TBC1D8, ARHGAP29, TSC1, SCRIB, TBC1D2B, GMIP, ARHGAP24, TIAM1, TBC1D1, TBCK, TBC1D3, RALGAPB, TBC1D4, AGAP6, AGAP5, TBC1D5, SGSM2, TBC1D25, EPHA2, ANAPC2	5806	101	19734	1.44705545304789	1	0.148113205077422	0.143875985813665
GOTERM_BP_DIRECT	GO:0045116~protein neddylation	14	0.225879315908358	0.00600387213600551	DCUN1D3, AKTIP, DCUN1D4, DCUN1D1, DCUN1D2, COPS7A, RNF7, COPS4, COPS3, COPS5, COPS2, UBA3, NAE1, COPS8	5806	23	19734	2.06889424733035	1	0.148354300280205	0.14411018377027
GOTERM_BP_DIRECT	GO:0031145~anaphase-promoting complex-dependent catabolic process	14	0.225879315908358	0.00600387213600551	ANAPC13, ANAPC7, ANAPC16, CUL3, RNF7, ANAPC10, FBXO31, FZR1, CDC23, CDC27, CDC16, ANAPC4, ANAPC1, ANAPC2	5806	23	19734	2.06889424733035	1	0.148354300280205	0.14411018377027
GOTERM_BP_DIRECT	GO:0043547~positive regulation of GTPase activity	52	0.838980316231042	0.00608157354241187	ARHGAP11A, ITGB1, USP6NL, GSK3B, DOCK9, DOCK8, DOCK7, WDR41, SNX13, DOCK10, DOCK11, PREX1, TGM2, NDEL1, RALBP1, F2R, ALS2, TBC1D20, RAPGEF1, RAPGEF2, PKP4, ITGA6, SMCR8, ARHGEF7, RAPGEF6, MAPRE2, RASGRP1, C9ORF72, RAP1A, DVL3, CCL2, SNX9, RSU1, RAB11FIP2, SRGAP2, ECT2, EVI5, ZC3H15, MAP4K4, PRPF38B, SEMA4D, CAV2, ARHGAP27, RGP1, SNX18, SGSM2, NF1, GNB5, RAB3GAP1, FERMT2, LIMS1, EZH2	5806	127	19734	1.3916746455608	1	0.148439274698154	0.144192727241968
GOTERM_BP_DIRECT	GO:0016180~snRNA processing	11	0.177476605356567	0.00609362297574701	FTO, INTS12, INTS2, INTS10, INTS5, TUT1, INTS4, INTS7, INTS6, INTS9, INTS8	5806	16	19734	2.33674216327937	1	0.148439274698154	0.144192727241968
GOTERM_BP_DIRECT	GO:0033962~P-body assembly	11	0.177476605356567	0.00609362297574701	DYNC1H1, DDX6, EIF4ENIF1, ATXN2, CNOT7, RC3H1, LIMD1, LSM14A, PATL1, TNRC6A, EDC3	5806	16	19734	2.33674216327937	1	0.148439274698154	0.144192727241968
GOTERM_BP_DIRECT	GO:0006892~post-Golgi vesicle-mediated transport	11	0.177476605356567	0.00609362297574701	RABIF, SCFD1, RP2, SNAP23, GBF1, MYO5A, EXOC5, SCAMP1, SORL1, SCAMP2, DNM2	5806	16	19734	2.33674216327937	1	0.148439274698154	0.144192727241968
GOTERM_BP_DIRECT	GO:0045047~protein targeting to ER	11	0.177476605356567	0.00609362297574701	SEC61A2, SEC61A1, SPCS3, SPCS2, SPCS1, EDEM1, SRP54, VPS54, SRPRB, MAN1A1, SRP14	5806	16	19734	2.33674216327937	1	0.148439274698154	0.144192727241968
GOTERM_BP_DIRECT	GO:0045879~negative regulation of smoothened signaling pathway	18	0.290416263310745	0.00626545019915929	RB1, VCP, MGRN1, IFT172, PTCH1, TULP3, KIF7, KCTD6, RUNX2, HERC4, KCTD21, SUFU, UBR5, CDK20, TMED2, BTRC, PRKACA, PRKACB	5806	33	19734	1.85394419565966	1	0.152193803001612	0.147839846083552
GOTERM_BP_DIRECT	GO:0006506~GPI anchor biosynthetic process	16	0.258147789609551	0.00631610799361344	PIGO, PGAP2, PIGN, SLC30A5, PIGP, PIGW, DPM1, PIGC, PIGB, PIGA, PIGM, MPPE1, PIGL, PIGG, PIGF, PIGH	5806	28	19734	1.94222725259584	1	0.15299214827347	0.148615352311699
GOTERM_BP_DIRECT	GO:0051321~meiotic cell cycle	34	0.548564052920297	0.00646787374197999	NUMA1, YTHDC2, PLD6, FBXO43, SMC3, PPP2CA, RAD51AP1, EXO1, RBBP8, SPIN1, RAD54L, NEK2, NBN, BUB3, RBM7, UTP14C, SUN2, XRCC2, TOP3A, RPA1, OSGIN2, SMC1A, SIRT2, RAD51, STAG2, ZW10, DMC1, ZNF318, CDK2, TUBGCP5, TUBGCP6, TUBGCP3, TUBGCP4, MNS1	5806	76	19734	1.52055949380858	1	0.156228219964286	0.151758846535839
GOTERM_BP_DIRECT	GO:0043525~positive regulation of neuron apoptotic process	30	0.484027105517909	0.00656692487008253	GSK3B, GSK3A, FASLG, FOXO3, NR3C1, CASP9, CDC42, CASP7, CASP8, BCL2L11, CASP6, CASP3, CASP4, MYB, ABL1, CASP2, RIPK1, MYBL2, SRPK2, MAP2K4, PRNP, GCH1, ITGA1, CFLAR, BACE1, TRAF7, NF1, CTNNB1, ATM, CDK5R1	5806	65	19734	1.56872201171202	1	0.158176434055573	0.153651326161903
GOTERM_BP_DIRECT	GO:0032880~regulation of protein localization	40	0.645369474023879	0.00665755383420163	HSP90AB1, KDM1A, MYCBP2, INPPL1, WASL, C9ORF72, MAPK8, DNAJB6, SUMO1, TRIM5, ARHGDIA, TPR, DVL1, TRIM68, STX6, DVL3, TRIM25, TRIM21, TRIM22, USP8, HSP90AA1, MMD, FBXW7, PTCH1, SWAP70, CSNK1E, TMEM231, FKBP1A, RSL1D1, TTC8, RAB14, CCNE2, CCNE1, AAK1, BCL2, SIK3, PLEKHM2, TRIM38, TRIM34, PICALM	5806	93	19734	1.46189148044848	1	0.159911467654469	0.155336723958341
GOTERM_BP_DIRECT	GO:0007029~endoplasmic reticulum organization	21	0.338818973862536	0.00690780087963634	ATL3, CAV2, ATL1, SEC16A, ATL2, EIF2AK3, TOR1AIP2, MIA3, TOR1B, RTN4, SEC61A2, SEC61A1, LMAN1, SMPD4, VAPB, PEX5, TMEM38A, TMCC1, TMEM38B, SEC31B, SEC31A	5806	41	19734	1.74089881787554	1	0.165460110763211	0.16072663160892
GOTERM_BP_DIRECT	GO:0097284~hepatocyte apoptotic process	10	0.16134236850597	0.00717420962862047	RB1, ATF2, CASP6, DNMT3A, ADAR, STK4, BID, PIK3CG, STK3, ARF6	5806	14	19734	2.4277840657448	1	0.167638664664422	0.162842861488769
GOTERM_BP_DIRECT	GO:0034058~endosomal vesicle fusion	10	0.16134236850597	0.00717420962862047	RUFY1, RAB14, SAMD9, VPS33A, TGFBRAP1, VPS41, VPS8, VPS11, ANKFY1, VPS39	5806	14	19734	2.4277840657448	1	0.167638664664422	0.162842861488769
GOTERM_BP_DIRECT	GO:0001833~inner cell mass cell proliferation	10	0.16134236850597	0.00717420962862047	GINS1, COPS2, CHEK1, GINS4, NCAPG2, TAF8, SBDS, BRCA2, PALB2, NDEL1	5806	14	19734	2.4277840657448	1	0.167638664664422	0.162842861488769
GOTERM_BP_DIRECT	GO:0006164~purine nucleotide biosynthetic process	10	0.16134236850597	0.00717420962862047	PRPS2, PRPSAP1, SLC4A7, PRPS1, MTHFD1, GMPR2, PPAT, MTHFD2L, GART, PFAS	5806	14	19734	2.4277840657448	1	0.167638664664422	0.162842861488769
GOTERM_BP_DIRECT	GO:0042987~amyloid precursor protein catabolic process	10	0.16134236850597	0.00717420962862047	APH1A, BACE1, ADAM19, ADAM17, NCSTN, APH1B, ADAM9, ADAM10, PSEN1, ABCG1	5806	14	19734	2.4277840657448	1	0.167638664664422	0.162842861488769
GOTERM_BP_DIRECT	GO:0050687~negative regulation of defense response to virus	10	0.16134236850597	0.00717420962862047	PPM1B, ITCH, TRAF3IP1, RNF26, PCBP2, FGL2, TRIM38, FOXP3, ATG12, ATG5	5806	14	19734	2.4277840657448	1	0.167638664664422	0.162842861488769
GOTERM_BP_DIRECT	GO:0046039~GTP metabolic process	10	0.16134236850597	0.00717420962862047	OPA1, RAB23, ENTPD7, GNAI3, MFN1, AK3, GIMAP7, GTPBP1, RHOQ, RAN	5806	14	19734	2.4277840657448	1	0.167638664664422	0.162842861488769
GOTERM_BP_DIRECT	GO:0060765~regulation of androgen receptor signaling pathway	10	0.16134236850597	0.00717420962862047	DDX5, KDM4C, KDM1A, PRMT2, RNF14, SAFB2, TRIM68, EP300, RNF6, HDAC6	5806	14	19734	2.4277840657448	1	0.167638664664422	0.162842861488769
GOTERM_BP_DIRECT	GO:0006839~mitochondrial transport	10	0.16134236850597	0.00717420962862047	SLC25A16, HSP90AA1, ABCB10, MTX2, FLVCR1, SLC25A20, PSEN1, SLC25A46, SLC25A13, SLC25A24	5806	14	19734	2.4277840657448	1	0.167638664664422	0.162842861488769
GOTERM_BP_DIRECT	GO:0034067~protein localization to Golgi apparatus	13	0.209745079057761	0.00733867926634646	GBP5, COG7, SYS1, PAQR3, GBF1, ARL1, CSNK1D, GCC2, SYS1-DBNDD2, SORL1, BICD2, RAB33B, RAB6A	5806	21	19734	2.10407952364549	1	0.169183117992797	0.16434313113081
GOTERM_BP_DIRECT	GO:1902455~negative regulation of stem cell population maintenance	13	0.209745079057761	0.00733867926634646	HDAC2, ARID4A, ARID4B, ING1, RBBP4, ZNF706, SIN3A, SAP30L, BRMS1L, SAP130, SUDS3, RBBP7, OGT	5806	21	19734	2.10407952364549	1	0.169183117992797	0.16434313113081
GOTERM_BP_DIRECT	GO:0060218~hematopoietic stem cell differentiation	13	0.209745079057761	0.00733867926634646	LMBR1L, MED1, ACE, XRCC5, SRF, MLLT3, CHD2, MEOX1, EXT1, ZFP36, CDK6, BCL2, SH2B3	5806	21	19734	2.10407952364549	1	0.169183117992797	0.16434313113081
GOTERM_BP_DIRECT	GO:0006337~nucleosome disassembly	13	0.209745079057761	0.00733867926634646	SMARCE1, SMARCD1, SMARCC1, SMARCD2, SUPT16H, SMARCC2, SET, ATAD2, SSRP1, ARID1A, SMARCA4, ATAD2B, ARID2	5806	21	19734	2.10407952364549	1	0.169183117992797	0.16434313113081
GOTERM_BP_DIRECT	GO:0006268~DNA unwinding involved in DNA replication	13	0.209745079057761	0.00733867926634646	GINS1, BLM, GINS3, GINS4, RECQL, PURA, WRN, RAD51, CDC45, MCM3, MCM4, MCM6, MCM2	5806	21	19734	2.10407952364549	1	0.169183117992797	0.16434313113081
GOTERM_BP_DIRECT	GO:0060612~adipose tissue development	19	0.306550500161342	0.00740040137507917	FTO, ATF2, PAXIP1, LRP5, VPS13B, DYRK1B, ARID5B, ACAT1, PUM2, ABHD15, CD2AP, PGRMC2, PIK3CA, SPTLC2, LRP5L, HSD17B1, ZNF516, SLC25A25, PPARD	5806	36	19734	1.79386267080032	1	0.170149870118465	0.165282226433252
GOTERM_BP_DIRECT	GO:1902895~positive regulation of miRNA transcription	28	0.451758631816715	0.00745082114974972	NOTCH2, NOTCH3, SRF, PDGFB, GATA3, FOXO3, NR3C1, ETS1, HIF1A, RELA, MYB, TEAD1, IL10, EGR1, SMAD1, JUN, SMAD4, TGFB1, SMAD3, NR1H2, STAT3, SMARCA4, GNL3, BMP4, BMP2, KLF5, PPARG, BMPR1A	5806	60	19734	1.5861522562866	1	0.170852296177861	0.165964557503625
GOTERM_BP_DIRECT	GO:0030307~positive regulation of cell growth	38	0.613101000322685	0.00768320346768527	PSMD10, YAP1, N6AMT1, DDX3X, MAPKAP1, DERL2, CDKN2AIP, SLC9A1, CDC42, RPTOR, RPS6KA3, EXOSC9, RPS6KA1, PTK2B, AKT1, CD38, RICTOR, SFN, TAF9B, EXTL3, TEAD1, EXOSC2, USP47, KDM2B, NCBP1, CSNK2A1, ADAM10, ACSL4, INO80, TGFBR1, MTOR, ADAM17, ZNF639, BCL2, TRIM32, CRK, EIF4G2, EIF4G1	5806	88	19734	1.4677058215639	1	0.175712411219749	0.170685634482912
GOTERM_BP_DIRECT	GO:0008033~tRNA processing	17	0.274282026460148	0.00773784997109922	METTL2B, SSB, TP53RK, POP1, METTL2A, TYW3, DDX1, RPP30, ADAT1, TRMT2B, PUS7, DTWD2, LSM6, METTL6, TRMT11, GRSF1, METTL8	5806	31	19734	1.86391163757181	1	0.176477128824364	0.171428475063369
GOTERM_BP_DIRECT	GO:0051894~positive regulation of focal adhesion assembly	15	0.242013552758954	0.00778656497484464	NRP1, SMAD3, ROCK1, POLDIP2, PTPRJ, TSC1, VEGFA, EPB41L5, KDR, ABL1, ITGB1BP1, TEK, FERMT2, MAP4K4, LIMS1	5806	26	19734	1.96090251464003	1	0.176477128824364	0.171428475063369
GOTERM_BP_DIRECT	GO:0032727~positive regulation of interferon-alpha production	15	0.242013552758954	0.00778656497484464	SETD2, DDX3X, CHUK, STAT1, DHX9, RIPK2, PTPN22, ZC3HAV1, HSPD1, IFIH1, MAVS, TBK1, DHX36, TRIM65, TLR4	5806	26	19734	1.96090251464003	1	0.176477128824364	0.171428475063369
GOTERM_BP_DIRECT	GO:0043280~positive regulation of cysteine-type endopeptidase activity involved in apoptotic process	22	0.354953210713133	0.00779873345194304	DDX3X, SYK, DAPK1, PDCD6, CARD8, F2R, HTRA2, NOD1, HMGB1, BCL10, UACA, SIRT1, MALT1, REST, CLEC7A, CASP1, TNFSF10, ARL6IP5, PMAIP1, CYCS, SOX7, MAP3K5	5806	44	19734	1.69944884602136	1	0.176477128824364	0.171428475063369
GOTERM_BP_DIRECT	GO:0140627~ubiquitin-dependent protein catabolic process via the C-end degron rule pathway	9	0.145208131655373	0.00831852946911354	CUL4A, KLHDC2, FEM1A, FEM1B, CUL2, FEM1C, TRPC4AP, DCAF12, KLHDC10	5806	12	19734	2.54917326903204	1	0.185313561929812	0.180012115687838
GOTERM_BP_DIRECT	GO:0031023~microtubule organizing center organization	9	0.145208131655373	0.00831852946911354	FBXW11, GCC2, KIF21A, MPDZ, CLASP1, HAUS2, CLASP2, PAFAH1B1, CDK5RAP2	5806	12	19734	2.54917326903204	1	0.185313561929812	0.180012115687838
GOTERM_BP_DIRECT	GO:0007096~regulation of exit from mitosis	9	0.145208131655373	0.00831852946911354	ANLN, CDKN1B, CDC23, ZW10, KNTC1, SIRT2, CDC14A, CDC14B, PPP1R9B	5806	12	19734	2.54917326903204	1	0.185313561929812	0.180012115687838
GOTERM_BP_DIRECT	GO:0042795~snRNA transcription by RNA polymerase II	9	0.145208131655373	0.00831852946911354	SNAPC5, CDK7, ELL, SNAPC1, SNAPC3, MYB, SNAPC4, ZC3H8, ELL2	5806	12	19734	2.54917326903204	1	0.185313561929812	0.180012115687838
GOTERM_BP_DIRECT	GO:0140105~interleukin-10-mediated signaling pathway	9	0.145208131655373	0.00831852946911354	IL10, IL10RB, IL10RA, STAT3, LILRB1, LILRB2, TYK2, LILRA3, JAK1	5806	12	19734	2.54917326903204	1	0.185313561929812	0.180012115687838
GOTERM_BP_DIRECT	GO:0090267~positive regulation of mitotic cell cycle spindle assembly checkpoint	9	0.145208131655373	0.00831852946911354	GEN1, DYNC1LI1, PCID2, INCENP, TPR, XRCC3, CDCA8, NDC80, MAD2L1	5806	12	19734	2.54917326903204	1	0.185313561929812	0.180012115687838
GOTERM_BP_DIRECT	GO:0006413~translational initiation	26	0.419490158115521	0.00842764594707448	EIF4A2, MTFMT, EIF4E3, DDX3X, EIF1AD, LARP1, DHX33, EIF4H, EIF2B1, EIF4E, EIF4B, EIF2A, PAIP1, EIF5B, EIF2B2, EIF1AX, EIF2S1, COPS5, EIF3J, EIF3C, ABCE1, EIF4G3, EIF1B, EIF3A, EIF4G2, EIF4G1	5806	55	19734	1.60675163623837	1	0.187259244183187	0.181902135906752
GOTERM_BP_DIRECT	GO:2001237~negative regulation of extrinsic apoptotic signaling pathway	20	0.322684737011939	0.00851466546453587	YAP1, ACVR1, NRP1, HTT, CFLAR, THBS1, TGFBR1, RELA, BMP4, GCLC, RPS6KB1, PSME3, RB1CC1, RIPK1, ITGAV, ITGA6, BIRC6, PHIP, GCLM, ZMYND11	5806	39	19734	1.7430244574578	1	0.188705176107072	0.183306702642444
GOTERM_BP_DIRECT	GO:0045860~positive regulation of protein kinase activity	23	0.37108744756373	0.00866242436469174	DAXX, CSF1, XRCC5, MMD, PRKAG1, AXIN1, AGAP2, PRKAG2, IQGAP1, PTK2, CENPE, RASSF2, RAP1A, PTPRC, ALS2, PTK2B, RAPGEF2, LCP2, SNX9, MAPRE3, TAB2, MAP3K12, MAP3K5	5806	47	19734	1.6632903599358	1	0.191486342190191	0.186008305188355
GOTERM_BP_DIRECT	GO:0031397~negative regulation of protein ubiquitination	27	0.435624394966118	0.00907015064351809	TNFAIP3, ARRB2, BAG5, BAG2, U2AF2, CHORDC1, AKT1, FYN, N4BP1, ATG5, IVNS1ABP, USP4, PRKCE, CAV1, PRMT3, SENP2, GTPBP4, SMAD7, PER2, DNAJA1, GCLC, GNL3L, WNK1, CRY1, SPRY2, SPOPL, OGT	5806	58	19734	1.58224547733023	1	0.199473722208727	0.193767182417664
GOTERM_BP_DIRECT	GO:2000134~negative regulation of G1/S transition of mitotic cell cycle	27	0.435624394966118	0.00907015064351809	RB1, KANK2, DCUN1D3, FHL1, PTEN, PKD2, CDC73, ZC3H12D, CCL2, BRD7, FBXO7, E2F7, ACVR1, CDKN2B, PRMT2, RBL2, DLG1, WEE1, SLFN11, RBL1, APC, CTDSP1, CTDSP2, BCL2, ZNF655, CRLF3, EZH2	5806	58	19734	1.58224547733023	1	0.199473722208727	0.193767182417664
GOTERM_BP_DIRECT	GO:0006904~vesicle docking involved in exocytosis	18	0.290416263310745	0.00914209940323405	RAB3A, EXOC8, STXBP3, EXOC7, RAB3D, STXBP1, RAB27A, RAB12, VPS11, EXOC3, EXOC6, EXOC5, YKT6, RAB8A, EXOC2, RAB8B, EXOC1, VAMP3	5806	34	19734	1.79941642519908	1	0.200032856917073	0.194310321412758
GOTERM_BP_DIRECT	GO:0045648~positive regulation of erythrocyte differentiation	18	0.290416263310745	0.00914209940323405	STAT5B, MED1, BRD1, STAT1, PRKDC, STAT3, HMGB2, ARNT, FOXO3, MAPK14, ACVR1B, ETS1, HIF1A, ZNF16, ABCB10, INPP5D, ANKRD54, NCKAP1L	5806	34	19734	1.79941642519908	1	0.200032856917073	0.194310321412758
GOTERM_BP_DIRECT	GO:0008104~protein localization	60	0.968054211035818	0.00925257089488098	YWHAE, SCYL3, CCDC120, YWHAB, ITSN1, AP4E1, DDX42, PRPF19, AKAP10, NIPBL, AKAP11, YWHAQ, SIN3A, CEP250, BBS7, KIFAP3, YWHAG, YWHAH, EXOC8, VPS13A, CASK, CSNK1E, YWHAZ, ARMCX3, RAP2A, RRAGA, LATS2, ALS2, HEATR5A, RRAGC, HEATR5B, RAB35, MAPRE3, ULK1, MAPRE1, PLEC, AKAP7, CDC42, TP53INP2, MYO6, MGAT3, DVL2, CTNNA1, AP4S1, DMD, SFN, BBS2, NPM1, USP9X, ODF2, CAV1, LRBA, MLH3, AHI1, NIN, CDAN1, ERCC3, …	5806	153	19734	1.33290105570303	1	0.201673917806798	0.195904434869192
GOTERM_BP_DIRECT	GO:0051292~nuclear pore complex assembly	8	0.129073894804776	0.00940472625195093	FXR1, AHCTF1, NUP205, NUP107, NUP153, NUP98, TMEM170A, RTN4	5806	10	19734	2.71911815363417	1	0.201673917806798	0.195904434869192
GOTERM_BP_DIRECT	GO:1902966~positive regulation of protein localization to early endosome	8	0.129073894804776	0.00940472625195093	DTX3L, ROCK2, RDX, MGAT3, MSN, NF2, SORL1, VEGFA	5806	10	19734	2.71911815363417	1	0.201673917806798	0.195904434869192
GOTERM_BP_DIRECT	GO:0042796~snRNA transcription by RNA polymerase III	8	0.129073894804776	0.00940472625195093	SNAPC5, ELL, POLR3B, SNAPC1, SNAPC3, MYB, SNAPC4, ZC3H8	5806	10	19734	2.71911815363417	1	0.201673917806798	0.195904434869192
GOTERM_BP_DIRECT	GO:0035520~monoubiquitinated protein deubiquitination	8	0.129073894804776	0.00940472625195093	USP47, ATXN3, USP7, USP15, USP16, USP10, USP9X, USP1	5806	10	19734	2.71911815363417	1	0.201673917806798	0.195904434869192
GOTERM_BP_DIRECT	GO:0035825~homologous recombination	8	0.129073894804776	0.00940472625195093	BARD1, BRIP1, RAD50, UHRF1, RBBP8, BRCA1, TOPBP1, NBN	5806	10	19734	2.71911815363417	1	0.201673917806798	0.195904434869192
GOTERM_BP_DIRECT	GO:1903432~regulation of TORC1 signaling	8	0.129073894804776	0.00940472625195093	DYRK3, SAR1A, RRAGC, SAR1B, DGKQ, CTNS, SMCR8, C9ORF72	5806	10	19734	2.71911815363417	1	0.201673917806798	0.195904434869192
GOTERM_BP_DIRECT	GO:0060397~growth hormone receptor signaling pathway via JAK-STAT	8	0.129073894804776	0.00940472625195093	LYN, STAT5B, PTPN1, STAT3, STAT6, TYK2, JAK2, JAK1	5806	10	19734	2.71911815363417	1	0.201673917806798	0.195904434869192
GOTERM_BP_DIRECT	GO:0032760~positive regulation of tumor necrosis factor production	46	0.742174895127461	0.00943342941966167	SETD4, CD84, HDAC2, DHX9, LPL, NOD1, PTPRJ, HMGB1, PSEN1, PIK3R1, NOD2, RASGRP1, THBS1, LILRA5, IFIH1, SPN, CLEC7A, PLCG2, RIPK1, CD36, JAK2, HAVCR2, ARFGEF2, IL33, TGFB1, SYK, FZD5, IFNGR1, SPHK2, RIPK2, STAT3, PTPN11, TICAM1, TIRAP, TLR1, ADAM17, MAVS, PTPRC, FCGR2A, OAS1, FRMD8, OAS2, MAPKAPK2, TLR4, MYD88, TMEM106A	5806	112	19734	1.39597583780326	1	0.201786217859877	0.196013522244861
GOTERM_BP_DIRECT	GO:0007265~Ras protein signal transduction	38	0.613101000322685	0.00948820501970405	RB1, RALA, RALB, CSF1, USP10, RASGRP1, IQGAP3, RASGRP3, CRKL, NRAS, SYNGAP1, RASGEF1B, GRAP2, G3BP1, G3BP2, SHOC2, RALGPS1, RALGPS2, BRAP, USP8, KSR1, BRAF, ADRA2A, CCNA2, RIT1, GNB1, CDK2, RAPGEF1, NF1, RAPGEF2, GRB2, KRAS, MAPKAPK5, RAF1, RGL1, SOS1, RAPGEF6, SOS2	5806	89	19734	1.45121474491711	1	0.202454280308772	0.196662472778134
GOTERM_BP_DIRECT	GO:0017015~regulation of transforming growth factor beta receptor signaling pathway	14	0.225879315908358	0.00960889904497161	SMAD2, SMAD4, TGFB1, SMAD3, SMURF2, ITGA3, LTBP4, SMAD7, TGFBR3, LATS1, ZEB1, LATS2, ZNF703, TRIM33	5806	24	19734	1.98269032035825	1	0.202516967862037	0.196723366967274
GOTERM_BP_DIRECT	GO:0060339~negative regulation of type I interferon-mediated signaling pathway	14	0.225879315908358	0.00960889904497161	YTHDF2, YTHDF3, STAT2, METTL3, NLRC5, MUL1, ADAR, SAMHD1, GIGYF2, MAVS, CNOT7, OAS1, TTLL12, PTPN2	5806	24	19734	1.98269032035825	1	0.202516967862037	0.196723366967274
GOTERM_BP_DIRECT	GO:0038095~Fc-epsilon receptor signaling pathway	14	0.225879315908358	0.00960889904497161	LYN, VAV3, MAP2K4, MAP3K1, SYK, IKBKB, MAPK9, MAPK8, TRAF6, PLCG2, PRKCQ, MAP2K7, SOS1, MAP3K7	5806	24	19734	1.98269032035825	1	0.202516967862037	0.196723366967274
GOTERM_BP_DIRECT	GO:0006383~transcription by RNA polymerase III	14	0.225879315908358	0.00960889904497161	IVNS1ABP, GTF3C1, GTF3C2, GTF3C3, CRCP, GTF3C4, TBP, BRF1, SNAPC3, POLR3F, POLR3G, POLR3H, ZNF345, POLR2K	5806	24	19734	1.98269032035825	1	0.202516967862037	0.196723366967274
GOTERM_BP_DIRECT	GO:0010839~negative regulation of keratinocyte proliferation	14	0.225879315908358	0.00960889904497161	MED1, VDR, IFT172, PTCH1, CASK, IFT80, PTPRK, EFNB2, IFT74, IFT52, ZEB1, KLF9, SFN, IFT57	5806	24	19734	1.98269032035825	1	0.202516967862037	0.196723366967274
GOTERM_BP_DIRECT	GO:0010606~positive regulation of cytoplasmic mRNA processing body assembly	6	0.0968054211035818	0.00996582789101195	PAN2, CNOT6, CNOT6L, PAN3, CNOT1, CNOT2	5806	6	19734	3.39889769204271	1	0.205989311819027	0.200096374185874
GOTERM_BP_DIRECT	GO:0007100~mitotic centrosome separation	6	0.0968054211035818	0.00996582789101195	KIF3B, NDE1, NUP62, KIF11, AURKA, NDEL1	5806	6	19734	3.39889769204271	1	0.205989311819027	0.200096374185874
GOTERM_BP_DIRECT	GO:0009086~methionine biosynthetic process	6	0.0968054211035818	0.00996582789101195	MTRR, MTHFD1, ADI1, MTHFD2L, MTHFR, MTR	5806	6	19734	3.39889769204271	1	0.205989311819027	0.200096374185874
GOTERM_BP_DIRECT	GO:0010571~positive regulation of nuclear cell cycle DNA replication	6	0.0968054211035818	0.00996582789101195	DBF4, ATRX, WIZ, CDC7, INO80, DBF4B	5806	6	19734	3.39889769204271	1	0.205989311819027	0.200096374185874
GOTERM_BP_DIRECT	GO:0006335~DNA replication-dependent chromatin assembly	6	0.0968054211035818	0.00996582789101195	CHAF1B, CHAF1A, NASP, RBBP4, ASF1A, ASF1B	5806	6	19734	3.39889769204271	1	0.205989311819027	0.200096374185874
GOTERM_BP_DIRECT	GO:0060816~random inactivation of X chromosome	7	0.112939657954179	0.0101569331563283	SUZ12, PCGF5, PCGF3, RLIM, BRCA1, CDYL, JARID2	5806	8	19734	2.97403548053738	1	0.205989311819027	0.200096374185874
GOTERM_BP_DIRECT	GO:0008298~intracellular mRNA localization	7	0.112939657954179	0.0101569331563283	FUBP3, STAU1, STAU2, CAPRIN1, CASC3, BICD1, QKI	5806	8	19734	2.97403548053738	1	0.205989311819027	0.200096374185874
GOTERM_BP_DIRECT	GO:0034728~nucleosome organization	7	0.112939657954179	0.0101569331563283	LIN54, SETD2, MCM3AP, SMARCA5, CHD2, CHD1, SUPT6H	5806	8	19734	2.97403548053738	1	0.205989311819027	0.200096374185874
GOTERM_BP_DIRECT	GO:1905832~positive regulation of spindle assembly	7	0.112939657954179	0.0101569331563283	DYNC1H1, GPSM2, STIL, SPAG5, NUMA1, CENPJ, SASS6	5806	8	19734	2.97403548053738	1	0.205989311819027	0.200096374185874
GOTERM_BP_DIRECT	GO:0006999~nuclear pore organization	7	0.112939657954179	0.0101569331563283	NUP205, SEH1L, NUP133, TPR, NUP35, NUP54, NUP98	5806	8	19734	2.97403548053738	1	0.205989311819027	0.200096374185874
GOTERM_BP_DIRECT	GO:0033601~positive regulation of mammary gland epithelial cell proliferation	7	0.112939657954179	0.0101569331563283	KDM5B, CCND1, ZNF703, AGAP2, IQGAP3, RREB1, RTN4	5806	8	19734	2.97403548053738	1	0.205989311819027	0.200096374185874
GOTERM_BP_DIRECT	GO:0043067~regulation of programmed cell death	7	0.112939657954179	0.0101569331563283	BNIP3L, CASP6, ACER3, CXCR4, ING1, ZDHHC17, YWHAZ	5806	8	19734	2.97403548053738	1	0.205989311819027	0.200096374185874
GOTERM_BP_DIRECT	GO:0017145~stem cell division	7	0.112939657954179	0.0101569331563283	TIAL1, EXT1, WWTR1, CUL3, THOC2, GNL3, PAFAH1B1	5806	8	19734	2.97403548053738	1	0.205989311819027	0.200096374185874
GOTERM_BP_DIRECT	GO:0009048~dosage compensation by inactivation of X chromosome	7	0.112939657954179	0.0101569331563283	RBM15B, SMCHD1, RBM15, YTHDC1, METTL3, HNRNPU, BRCA1	5806	8	19734	2.97403548053738	1	0.205989311819027	0.200096374185874
GOTERM_BP_DIRECT	GO:0110025~DNA strand resection involved in replication fork processing	7	0.112939657954179	0.0101569331563283	BARD1, RAD50, EXO1, RBBP8, BRCA1, NBN, SAMHD1	5806	8	19734	2.97403548053738	1	0.205989311819027	0.200096374185874
GOTERM_BP_DIRECT	GO:1903608~protein localization to cytoplasmic stress granule	7	0.112939657954179	0.0101569331563283	TIA1, SSB, DDX3X, DHX9, DDX1, YBX1, DCP1A	5806	8	19734	2.97403548053738	1	0.205989311819027	0.200096374185874
GOTERM_BP_DIRECT	GO:1900087~positive regulation of G1/S transition of mitotic cell cycle	25	0.403355921264924	0.0102873251330331	ANKRD17, DDX3X, RPTOR, LSM11, CCND2, CCND1, ADAMTS1, AKT1, STOX1, STIL, RRM1, RRM2, ANXA1, RDX, UBE2E2, PLRG1, CUL4A, ADAM17, TFDP1, CCNE2, CCNE1, CENPJ, SASS6, CUL4B, EIF4G1	5806	53	19734	1.60325362832204	1	0.208142844279886	0.202188298438177
GOTERM_BP_DIRECT	GO:0097193~intrinsic apoptotic signaling pathway	19	0.306550500161342	0.0105064284850487	IVNS1ABP, DDX3X, CUL5, APAF1, CUL3, CUL2, CUL1, HTRA2, SGPP1, HIPK2, CUL4A, CASP9, FLCN, CASP3, CASP4, PMAIP1, CYCS, BAK1, NBN	5806	37	19734	1.74537989591383	1	0.211285807595627	0.205241347929558
GOTERM_BP_DIRECT	GO:0006284~base-excision repair	19	0.306550500161342	0.0105064284850487	PRMT6, POLQ, USP47, LIG1, PARP2, RPA1, XPA, HUWE1, XRCC1, UBE3A, UNG, POLB, NEIL3, WRN, APEX1, TDG, DNA2, ERCC6, POLG	5806	37	19734	1.74537989591383	1	0.211285807595627	0.205241347929558
GOTERM_BP_DIRECT	GO:0006486~protein glycosylation	42	0.677637947725073	0.0105163769799893	FUT10, FUT11, PSEN1, FUT4, GMPPB, GOLGA2, SERP1, MAN2A2, MAN1A2, MAN2A1, ST8SIA4, MAN1A1, ST3GAL1, EXTL3, ST3GAL2, FKTN, ARFGEF1, EDEM3, B3GALNT2, NUS1, ALG8, COG7, COG3, ALG5, PMM2, ALG2, ALG1, DDOST, DHDDS, EXT1, EXT2, DPY19L1, NPC1, DPY19L3, OSTC, DOLPP1, MGAT4B, TRIP11, B4GALT6, ALG10B, B4GALT4, B4GALT5	5806	101	19734	1.41340300065143	1	0.211285807595627	0.205241347929558
GOTERM_BP_DIRECT	GO:0061077~chaperone-mediated protein folding	22	0.354953210713133	0.0106332417174172	CCT2, DFFA, CRTAP, PEX19, TOR1A, HSP90AB1, CSNK2A1, DNAJC24, PDIA4, CCT6A, PDCL3, DNAJB6, DNAJA4, DNAJC5, TCP1, CHORDC1, PFDN1, CCT8, FKBP4, CCT5, PPID, FKBP5	5806	45	19734	1.66168331610977	1	0.212640105879233	0.206556902478106
GOTERM_BP_DIRECT	GO:0071364~cellular response to epidermal growth factor stimulus	22	0.354953210713133	0.0106332417174172	BECN1, STAT5B, MED1, FOXC1, PDPK1, SYAP1, CAD, DAB2IP, PTPN11, CFLAR, PTPN12, IQGAP1, ZFP36L2, ZFP36L1, PPP1R9B, DAB2, ZFP36, BAG4, NCL, AKT1, PDE8A, SNX6	5806	45	19734	1.66168331610977	1	0.212640105879233	0.206556902478106
GOTERM_BP_DIRECT	GO:0035970~peptidyl-threonine dephosphorylation	11	0.177476605356567	0.0109264499431831	PDP1, PPP2CA, PPM1A, PPP2CB, PPP5C, PPM1B, PGAM5, DUSP18, PPM1K, PPM1D, PPM1G	5806	17	19734	2.19928674190999	1	0.216489730556294	0.210296397178361
GOTERM_BP_DIRECT	GO:0051290~protein heterotetramerization	11	0.177476605356567	0.0109264499431831	NUDT21, RRM1, CPSF7, RRM2, CPSF6, GPRIN1, FARSA, PKD2, PKD1, CBR4, FARSB	5806	17	19734	2.19928674190999	1	0.216489730556294	0.210296397178361
GOTERM_BP_DIRECT	GO:2000785~regulation of autophagosome assembly	11	0.177476605356567	0.0109264499431831	PIKFYVE, IFT88, MTMR3, RAB1B, TBC1D14, ATM, TBC1D12, RAB5A, C9ORF72, MTOR, UBQLN2	5806	17	19734	2.19928674190999	1	0.216489730556294	0.210296397178361
GOTERM_BP_DIRECT	GO:0031573~mitotic intra-S DNA damage checkpoint signaling	11	0.177476605356567	0.0109264499431831	MUS81, MDC1, ATF2, MSH2, EME1, FANCD2, EME2, HUS1, RAD17, XPC, RAD9B	5806	17	19734	2.19928674190999	1	0.216489730556294	0.210296397178361
GOTERM_BP_DIRECT	GO:0032418~lysosome localization	17	0.274282026460148	0.0113086550309884	SPAG9, SNAPIN, RAB3A, VPS33A, VPS33B, HPS6, HDAC6, FLCN, KLC2, KIF5B, PLEKHM1, PLEKHM2, TMEM106B, MYH9, FAM98A, ARL8B, NDEL1	5806	32	19734	1.80566439889769	1	0.22354741289993	0.217152173503095
GOTERM_BP_DIRECT	GO:0021762~substantia nigra development	23	0.37108744756373	0.0116228047319537	ZNF430, YWHAE, HSPA5, CNP, CCDC14, MAPKAP1, SEC16A, DYNLL1, RHOA, SIRT2, ACTB, CDC42, GLUD1, LDHA, YWHAQ, GNB4, RAD1, MBP, SUDS3, CALM1, ZNF148, CALM2, YWHAH	5806	48	19734	1.62863847743713	1	0.229230499747867	0.22267267872938
GOTERM_BP_DIRECT	GO:0006270~DNA replication initiation	15	0.242013552758954	0.0118502721303539	PRIM2, PRIM1, MCM10, LRWD1, CDC6, NOC3L, POLA1, PURA, CDC45, CCNE2, CCNE1, MCM3, TOPBP1, MCM6, MCM2	5806	27	19734	1.88827649557929	1	0.230413683911112	0.2238220143865
GOTERM_BP_DIRECT	GO:0035307~positive regulation of protein dephosphorylation	15	0.242013552758954	0.0118502721303539	PPP1R16B, ANKLE2, TGFB1, CDCA2, PRKCD, PPP2R5A, PPP2R5D, AMBRA1, LILRB2, SPPL3, CDH5, PTBP1, DLC1, CALM1, CALM2	5806	27	19734	1.88827649557929	1	0.230413683911112	0.2238220143865
GOTERM_BP_DIRECT	GO:0005978~glycogen biosynthetic process	13	0.209745079057761	0.0118703642252149	EPM2A, GBE1, PTGES3, AGL, NR1D1, PER2, GYS1, EPM2AIP1, AKT2, PGM2, AKT1, ACADM, GYG1	5806	22	19734	2.00843954529797	1	0.230413683911112	0.2238220143865
GOTERM_BP_DIRECT	GO:0033554~cellular response to stress	13	0.209745079057761	0.0118703642252149	MAP3K2, NLK, MAPK14, RELA, NFKB1, PRDX3, MAPK9, MAPK8, MAPK7, REL, MAPK1, MAP3K5, MAPK3	5806	22	19734	2.00843954529797	1	0.230413683911112	0.2238220143865
GOTERM_BP_DIRECT	GO:0048821~erythrocyte development	13	0.209745079057761	0.0118703642252149	MED1, CITED2, SRF, TMOD3, SLC11A2, ARID4A, BPGM, ABCB10, BCL6, SLC25A40, NCKAP1L, SH2B3, LYAR	5806	22	19734	2.00843954529797	1	0.230413683911112	0.2238220143865
GOTERM_BP_DIRECT	GO:0032874~positive regulation of stress-activated MAPK cascade	13	0.209745079057761	0.0118703642252149	RIPK2, SEMA4C, EIF2AK2, NOD1, NOD2, TAOK3, PDCD10, STK25, TAOK1, TAOK2, ARL6IP5, TLR4, KLHDC10	5806	22	19734	2.00843954529797	1	0.230413683911112	0.2238220143865
GOTERM_BP_DIRECT	GO:0010824~regulation of centrosome duplication	13	0.209745079057761	0.0118703642252149	GEN1, NPM1, PDCD6IP, VPS4B, XRCC3, NAT10, SIRT1, XPO1, CHMP1B, CHMP2B, CHORDC1, CLEC2D, CHMP5	5806	22	19734	2.00843954529797	1	0.230413683911112	0.2238220143865
GOTERM_BP_DIRECT	GO:0097352~autophagosome maturation	24	0.387221684414327	0.0125604330973358	BECN1, UVRAG, VCP, SNAPIN, TSG101, STX17, VPS4B, VPS33A, LIX1L, PIK3R4, MAP1LC3B2, ATG12, MFSD8, MAP1LC3B, CHMP1B, SNX14, LAMP2, CHMP2B, UBQLN1, PIK3C3, CHMP7, SNAP29, TECPR1, CHMP5	5806	51	19734	1.59948126684363	1	0.243259378837816	0.236300219959562
GOTERM_BP_DIRECT	GO:0045931~positive regulation of mitotic cell cycle	18	0.290416263310745	0.0129793190497933	STAT5B, POLDIP2, DYNLT3, USP22, PRKCA, PTPN11, BRCA2, TTL, MEIS2, AURKA, CCNB1, RPS6KB1, HSF1, MDM2, ABL1, PKN2, EIF4E, PAFAH1B1	5806	35	19734	1.74800452733625	1	0.250807111256568	0.243632027017806
GOTERM_BP_DIRECT	GO:0051402~neuron apoptotic process	35	0.564698289770894	0.013111991261717	RB1, NPR2, STXBP1, ATN1, XIAP, HTRA2, PSEN1, HIF1A, CASP9, POLB, CASP7, NCSTN, SYNGAP1, CASP3, ABL1, NAE1, BID, MAP3K5, TGFB1, APAF1, BNIP3, SIAH1, LIG4, OXR1, HIPK2, CIT, NR4A2, DNAJC5, BCL2, NF1, KRAS, ATM, ADNP, TNFRSF21, ZNF212	5806	82	19734	1.45074901489628	1	0.25280271941593	0.245570544863503
GOTERM_BP_DIRECT	GO:1900153~positive regulation of nuclear-transcribed mRNA catabolic process, deadenylation-dependent decay	10	0.16134236850597	0.0132866847311315	TNRC6C, ZFP36, CNOT7, CNOT1, DHX36, PABPC1, TOB1, ZFP36L2, ZFP36L1, TNRC6B	5806	15	19734	2.26593179469514	1	0.253893782228888	0.24663039457587
GOTERM_BP_DIRECT	GO:0007064~mitotic sister chromatid cohesion	10	0.16134236850597	0.0132866847311315	NAA50, NIPBL, CHTF8, ESCO1, POGZ, ESCO2, PDS5B, SMC1A, SMC3, PDS5A	5806	15	19734	2.26593179469514	1	0.253893782228888	0.24663039457587
GOTERM_BP_DIRECT	GO:0051315~attachment of mitotic spindle microtubules to kinetochore	10	0.16134236850597	0.0132866847311315	CENPE, SEH1L, NUF2, MIS12, KIF2C, MAPRE1, SKA3, NDC80, SKA1, SKA2	5806	15	19734	2.26593179469514	1	0.253893782228888	0.24663039457587
GOTERM_BP_DIRECT	GO:0006996~organelle organization	10	0.16134236850597	0.0132866847311315	KIF18A, TOR1A, KIF18B, GORASP2, KIF3A, KIF4A, HPS3, ATP2A2, MUL1, HPS6	5806	15	19734	2.26593179469514	1	0.253893782228888	0.24663039457587
GOTERM_BP_DIRECT	GO:0032922~circadian regulation of gene expression	31	0.500161342368506	0.0142097566720981	KDM5A, HDAC2, HDAC3, MYCBP2, RBM4B, HNRNPU, AHR, PPP1CB, RAI1, PPP1CC, MTA1, NAMPT, EGR1, PRMT5, KDM2A, GFPT1, HUWE1, CSNK1D, NR1D1, CSNK1E, SIRT1, PER2, PER3, MYBBP1A, ID2, CRY2, BHLHE40, CRY1, TOP1, PPARA, OGT	5806	71	19734	1.48402575286372	1	0.270840306565127	0.263092113122282
GOTERM_BP_DIRECT	GO:0046627~negative regulation of insulin receptor signaling pathway	22	0.354953210713133	0.0142365180331943	PTPN1, GSK3B, GSK3A, PRKAA1, ZNF592, RABGAP1, NCOA5, PRKCB, IRS1, PRKCD, PTPRJ, RELA, SOCS3, PTPRE, RPS6KB1, NCL, GRB10, PIP4K2B, PRKCQ, PIP4K2C, PTPN2, NCK1	5806	46	19734	1.62555976575956	1	0.270840306565127	0.263092113122282
GOTERM_BP_DIRECT	GO:0001666~response to hypoxia	67	1.08099386899	0.0143278614652232	CITED2, SLC2A1, ABAT, LIMD1, HK2, CASP9, ALAD, ALKBH5, CASP3, MYB, CAPN2, CD38, EP300, POSTN, CPT1A, APAF1, SLC11A2, ARNT, TGFBR3, ADAM17, CAT, TFAM, PPARA, BIRC2, BECN1, PRKAA1, EPAS1, SRF, ITPR1, CXCR4, ITPR2, THBS1, HIF1A, TM9SF4, HSP90B1, DPP4, SCFD1, UCP3, RAD21, UCP2, PTK2B, SCAP, EGLN1, EGR1, ARNT2, CREBBP, SMAD4, TGFB1, ANGPT2, ACE, VCAM1, SMAD3, FZD4, BNIP3, CAV1, VEGFC, MTHFR, XRCC1, FO…	5806	177	19734	1.28658839190317	1	0.271976337173189	0.264195644192074
GOTERM_BP_DIRECT	GO:0043029~T cell homeostasis	19	0.306550500161342	0.0145643534795968	STAT5B, TGFB1, RIPK3, ZC3H8, RC3H1, FOXP3, RC3H2, P2RX7, PPP2CA, GPR174, CCNB2, PPP3CB, BCL2L11, PPP2R3C, CASP3, BCL2, PMAIP1, NCKAP1L, IL7R	5806	38	19734	1.69944884602136	1	0.275856554121261	0.267964855980334
GOTERM_BP_DIRECT	GO:1902018~negative regulation of cilium assembly	12	0.193610842207164	0.0146806837691371	TCHP, YAP1, ODF2L, MPHOSPH9, LIMK2, GDI2, LPAR1, KIF24, AKT1, CEP97, TRIM32, WDR44	5806	20	19734	2.03933861522563	1	0.27599784764882	0.268102107385811
GOTERM_BP_DIRECT	GO:0007099~centriole replication	14	0.225879315908358	0.0147001993514548	PLK4, CEP135, CEP152, WDR62, CENPJ, CDK2, KIAA0753, SASS6, CEP72, POC1B, CEP192, CNTROB, CEP63, CDK5RAP2	5806	25	19734	1.90338270754392	1	0.27599784764882	0.268102107385811
GOTERM_BP_DIRECT	GO:0048854~brain morphogenesis	14	0.225879315908358	0.0147001993514548	BBS2, BBS1, FBXW11, PTEN, FANCC, PSEN1, FOXO3, FANCD2, AKT3, KIF21A, ZNF335, SHANK3, BBS4, PAFAH1B1	5806	25	19734	1.90338270754392	1	0.27599784764882	0.268102107385811
GOTERM_BP_DIRECT	GO:0060907~positive regulation of macrophage cytokine production	14	0.225879315908358	0.0147001993514548	RIPK2, LILRB1, NOD1, NOD2, TICAM1, SIRT1, RTN4, P2RX7, PANX1, MAPKAPK2, PLCG2, CD36, TLR4, MYD88	5806	25	19734	1.90338270754392	1	0.27599784764882	0.268102107385811
GOTERM_BP_DIRECT	GO:0009410~response to xenobiotic stimulus	92	1.48434979025492	0.0155165613897894	CDKN1B, ABCD3, ABAT, AHR, PFAS, RPTOR, ALAD, CCND1, CASP3, NFKBIZ, CD38, HADH, IL10, TGIF1, VAV3, SS18, USP47, ABCC1, CPT1A, HSP90AA1, PARP4, CHUK, PRKCB, ITGA3, DNMT3A, OXSR1, DUSP6, TGFBR2, HADHA, GNPAT, ADAM17, CREB1, NPC1, CAT, PPARG, TOP1, BECN1, HDAC2, FECH, XPC, TNFRSF11B, TYMS, FOXO3, ADD3, THBS1, LRP8, RELA, RAD54B, MYO6, BLOC1S3, GNA12, ABL1, PTK2B, PMS2, DVL3, RAD54L, DMD, NCKAP1L, BAK…	5806	254	19734	1.23109680184224	1	0.290690438759911	0.282374373178456
GOTERM_BP_DIRECT	GO:0060070~canonical Wnt signaling pathway	45	0.726040658276864	0.0157593714968059	YAP1, GSK3B, VPS4B, TCF7, LEF1, LRP5, DIXDC1, PTEN, GATA3, FOXO3, STK4, NID1, LRP8, FOXO1, STK3, FRAT2, EDNRB, LRP5L, DVL1, DVL2, DVL3, DISC1, LDLR, BCL9L, WNT10A, FZD3, TCF7L1, TGFB1, WNT5B, FZD5, FZD4, RYK, CAV1, FZD6, SIAH1, AXIN1, CSNK1E, NR4A2, EXT1, PYGO2, BCL9, LATS2, RAPGEF1, CTNNB1, RAB5A	5806	112	19734	1.36562853698145	1	0.291813929470722	0.283465723092096
GOTERM_BP_DIRECT	GO:0007266~Rho protein signal transduction	28	0.451758631816715	0.0157728235921036	ROCK1, ROCK2, ARHGAP1, ARHGAP5, CELSR1, GNA13, RACGAP1, ARHGDIA, ARHGDIB, GNA12, NCK2, CTNNAL1, NCK1, PHACTR4, ARHGEF11, ARHGEF12, CHUK, ITGA3, ARHGAP29, ARHGAP27, SYNJ2BP, RHOA, ADRA2A, BCL6, CDC42EP3, ARHGEF3, ARHGEF1, ARHGEF7	5806	63	19734	1.51062119646343	1	0.291813929470722	0.283465723092096
GOTERM_BP_DIRECT	GO:0032467~positive regulation of cytokinesis	20	0.322684737011939	0.0160547044934829	SVIL, CUL3, PRKCE, KIF14, KIF23, CDC6, RHOA, CDC14A, CIT, CDC14B, IGF1R, CDC42, SPAST, RACGAP1, KIF3B, CSPP1, PKN2, PKP4, ECT2, KIF20B	5806	41	19734	1.65799887416718	1	0.291813929470722	0.283465723092096
GOTERM_BP_DIRECT	GO:0032435~negative regulation of proteasomal ubiquitin-dependent protein catabolic process	20	0.322684737011939	0.0160547044934829	USP7, SMARCC1, USP38, HSP90AB1, CSNK2A1, USP9X, HFE, TAF9, CSNK2A2, UCHL5, MTM1, PHF20L1, RYBP, BAG5, TRIM39, PBK, TLK2, WAC, OGT, N4BP1	5806	41	19734	1.65799887416718	1	0.291813929470722	0.283465723092096
GOTERM_BP_DIRECT	GO:0016050~vesicle organization	9	0.145208131655373	0.0160855683880826	ZFYVE16, SAR1A, SAR1B, CAV2, CAV1, WASL, FBXO5, FNBP1L, EPS15	5806	13	19734	2.35308301756803	1	0.291813929470722	0.283465723092096
GOTERM_BP_DIRECT	GO:0033235~positive regulation of protein sumoylation	9	0.145208131655373	0.0160855683880826	PIAS4, HDAC4, PIAS3, ARNT, UBA2, MUL1, SAE1, GNL3, PIAS1	5806	13	19734	2.35308301756803	1	0.291813929470722	0.283465723092096
GOTERM_BP_DIRECT	GO:0060333~type II interferon-mediated signaling pathway	9	0.145208131655373	0.0160855683880826	HCK, SP100, IFNGR1, STAT1, IRF1, TYK2, JAK2, RAF1, JAK1	5806	13	19734	2.35308301756803	1	0.291813929470722	0.283465723092096
GOTERM_BP_DIRECT	GO:0031053~primary miRNA processing	9	0.145208131655373	0.0160855683880826	SMAD2, SMAD1, DDX5, SMAD3, NCBP1, METTL3, SRRT, HNRNPA2B1, DGCR8	5806	13	19734	2.35308301756803	1	0.291813929470722	0.283465723092096
GOTERM_BP_DIRECT	GO:0010763~positive regulation of fibroblast migration	9	0.145208131655373	0.0160855683880826	ITGB1, BAG4, TGFB1, PRKCE, AKT1, ARHGEF7, THBS1, PTK2, AQP1	5806	13	19734	2.35308301756803	1	0.291813929470722	0.283465723092096
GOTERM_BP_DIRECT	GO:0010762~regulation of fibroblast migration	9	0.145208131655373	0.0160855683880826	GNA13, RCC2, GNA12, PRR5L, RFFL, MTA2, APPL2, CORO1C, APPL1	5806	13	19734	2.35308301756803	1	0.291813929470722	0.283465723092096
GOTERM_BP_DIRECT	GO:0060213~positive regulation of nuclear-transcribed mRNA poly(A) tail shortening	9	0.145208131655373	0.0160855683880826	TNRC6C, EIF4ENIF1, ZFP36, CNOT7, CNOT1, PABPC1, TOB1, TNRC6A, TNRC6B	5806	13	19734	2.35308301756803	1	0.291813929470722	0.283465723092096
GOTERM_BP_DIRECT	GO:0033628~regulation of cell adhesion mediated by integrin	9	0.145208131655373	0.0160855683880826	LYN, LPXN, PTPN11, ITGB1BP1, CRK, PTK2, PIK3CG, EPHA2, CRKL	5806	13	19734	2.35308301756803	1	0.291813929470722	0.283465723092096
GOTERM_BP_DIRECT	GO:0000076~DNA replication checkpoint signaling	9	0.145208131655373	0.0160855683880826	MDC1, CDC45, TIMELESS, RAD17, TOPBP1, DNA2, CDC6, CLSPN, RAD9B	5806	13	19734	2.35308301756803	1	0.291813929470722	0.283465723092096
GOTERM_BP_DIRECT	GO:0016558~protein import into peroxisome matrix	9	0.145208131655373	0.0160855683880826	PEX7, PEX5, LONP2, PEX2, PEX10, TRIM37, PEX1, PEX12, PEX26	5806	13	19734	2.35308301756803	1	0.291813929470722	0.283465723092096
GOTERM_BP_DIRECT	GO:0034333~adherens junction assembly	9	0.145208131655373	0.0160855683880826	ZNF703, CTNNB1, PIP5K1C, HIPK1, PAK2, VCL, ACTB, JAM3, SMAD7	5806	13	19734	2.35308301756803	1	0.291813929470722	0.283465723092096
GOTERM_BP_DIRECT	GO:0010468~regulation of gene expression	85	1.37141013230074	0.0164827352018838	ZNF253, SETD2, CHD7, CHD6, YBX1, AHR, AFF3, AFF4, SLC8A1, ZNF48, AFF1, POFUT2, NIPBL, SART3, TRIM4, KHSRP, ZC3H12A, NFKBIZ, ADNP2, HMG20A, JARID2, DNM1L, ERMAP, MAP3K4, KDM6A, IL10, ZNF562, TCF19, KDM6B, DAXX, THOC2, MAPK8IP3, TGFBR1, TGFBR2, FOXP1, TAPBP, C1D, ADNP, ZNF710, ANKRA2, CGGBP1, TXK, ATXN7L3B, PSEN1, TOB2, HIF1A, TOB1, ZNF7, ZFP36L1, PPP2CB, FUT8, PLAGL1, PCBP2, IGF2BP3, RICTOR, VHL, …	5806	233	19734	1.23994121812717	1	0.29838955789684	0.289853236087022
GOTERM_BP_DIRECT	GO:0071560~cellular response to transforming growth factor beta stimulus	30	0.484027105517909	0.0170667383807495	HDAC2, NR3C1, ZFP36L2, IGF1R, ZFP36L1, CRKL, EPB41L5, MAPK7, NFKBIZ, ABL1, FYN, PAK2, KDM6A, CDKN2B, POSTN, WNT10A, MEF2C, SMAD4, TGFB1, YES1, SMAD3, APAF1, CAV1, PDE2A, TGFBR1, SMAD7, PPM1A, ZEB1, CRK, LIMS1	5806	69	19734	1.47778160523596	1	0.308312780117784	0.299492574988237
GOTERM_BP_DIRECT	GO:0072657~protein localization to membrane	15	0.242013552758954	0.0173844362667413	AP3D1, HPS6, ZDHHC3, TM9SF4, TM9SF3, TM9SF2, TIAM1, TM9SF1, RRAGA, RRAGC, HGS, NMT1, RAB38, CRK, FERMT2	5806	28	19734	1.8208380493086	1	0.313393642468991	0.304428084142747
GOTERM_BP_DIRECT	GO:0021766~hippocampus development	31	0.500161342368506	0.0176414568941436	YWHAE, PHLPP2, GSK3B, UBA6, SRF, KIF14, PPP1R9B, IGF1R, CRKL, CASP3, BBS4, PLXNA3, BBS2, NCOA1, KDM6B, BBS1, SRD5A1, ATP2B4, XRCC1, TSC1, ATG16L1, XRN2, RARA, OGDH, NF2, CRK, RAN, EZH1, CDK5R1, EZH2, PAFAH1B1	5806	72	19734	1.46341428407395	1	0.316039349651543	0.306998102993294
GOTERM_BP_DIRECT	GO:0043124~negative regulation of canonical NF-kappaB signal transduction	31	0.500161342368506	0.0176414568941436	MAPKBP1, USP10, TNFAIP3, OTUD7B, NLRC3, ARRB2, WDR62, TANK, CASP8, NKIRAS1, NKIRAS2, ZC3H12A, SNIP1, RIPK1, AZI2, RIOK3, STAT1, CARD8, DAB2IP, RHOH, NR1D1, SIRT1, TGFBR3, PPM1A, PPM1B, TRIM39, DNAJA3, TNIP3, TRIM59, ZMYND11, ZNF675	5806	72	19734	1.46341428407395	1	0.316039349651543	0.306998102993294
GOTERM_BP_DIRECT	GO:0001938~positive regulation of endothelial cell proliferation	31	0.500161342368506	0.0176414568941436	SEMA5A, NRP1, PDCD6, HMGB2, PDGFB, PIK3CD, NRARP, HIF1A, RPTOR, FGF7, NRAS, AKT3, KDR, AKT1, RICTOR, IL10, PPP1R16B, EGR3, CAV2, VASH2, VEGFC, ARNT, PRKCA, SIRT1, TGFBR1, VEGFA, BMP4, PDCL3, NF1, AGGF1, TEK	5806	72	19734	1.46341428407395	1	0.316039349651543	0.306998102993294
GOTERM_BP_DIRECT	GO:2000737~negative regulation of stem cell differentiation	11	0.177476605356567	0.0181778351035248	YAP1, YTHDF2, NOTCH1, LBH, BBS12, STAT3, HNRNPU, CDK12, CDK13, ZFP36L2, EZH2	5806	18	19734	2.07710414513721	1	0.320622906740818	0.311450533783702
GOTERM_BP_DIRECT	GO:0071380~cellular response to prostaglandin E stimulus	11	0.177476605356567	0.0181778351035248	PTGER4, PRKAA1, GNG2, PRKCE, GNB1, GNAS, AKAP8, AKT1, PPARG, ADCY6, ACACA	5806	18	19734	2.07710414513721	1	0.320622906740818	0.311450533783702
GOTERM_BP_DIRECT	GO:0048872~homeostasis of number of cells	11	0.177476605356567	0.0181778351035248	ASXL1, POLB, CYLD, SART3, RASSF2, RRN3, WDR48, AP3B1, CCR4, ZFX, CARD11	5806	18	19734	2.07710414513721	1	0.320622906740818	0.311450533783702
GOTERM_BP_DIRECT	GO:0032790~ribosome disassembly	11	0.177476605356567	0.0181778351035248	HBS1L, GFM2, NF1, TRIP4, MTIF2, DENR, ASCC2, UFSP2, ASCC3, ABCE1, MRRF	5806	18	19734	2.07710414513721	1	0.320622906740818	0.311450533783702
GOTERM_BP_DIRECT	GO:0000266~mitochondrial fission	11	0.177476605356567	0.0181778351035248	WDR37, OPA1, UCP2, DDHD2, MUL1, MTFR1, MFF, DNM1L, GDAP1, COX10, SLC25A46	5806	18	19734	2.07710414513721	1	0.320622906740818	0.311450533783702
GOTERM_BP_DIRECT	GO:0034727~piecemeal microautophagy of the nucleus	11	0.177476605356567	0.0181778351035248	RB1CC1, ATG9A, ATG2A, ATG4C, ULK2, ATG4A, ULK1, SNX30, ATG12, ATG5, ATG2B	5806	18	19734	2.07710414513721	1	0.320622906740818	0.311450533783702
GOTERM_BP_DIRECT	GO:0043328~protein transport to vacuole involved in ubiquitin-dependent protein catabolic process via the multivesicular body sorting pathway	11	0.177476605356567	0.0181778351035248	TSG101, SPRYD3, HGS, UBAP1, VPS37A, WDFY3, PTPN23, STAM, VPS36, VPS25, STAM2	5806	18	19734	2.07710414513721	1	0.320622906740818	0.311450533783702
GOTERM_BP_DIRECT	GO:0090141~positive regulation of mitochondrial fission	13	0.209745079057761	0.0182701737763695	RALA, RALBP1, BNIP3, DDHD2, MUL1, DDHD1, MFF, AURKA, KDR, SPIRE1, PGAM5, VPS35, DNM1L	5806	23	19734	1.92111608680675	1	0.320622906740818	0.311450533783702
GOTERM_BP_DIRECT	GO:0070498~interleukin-1-mediated signaling pathway	13	0.209745079057761	0.0182701737763695	EGR1, IL1R1, IRAK3, IL1RAP, IRAK4, RELA, RPS6KA4, IKBKB, RPS6KA5, TRAF6, MAP3K7, MYD88, MAPK3	5806	23	19734	1.92111608680675	1	0.320622906740818	0.311450533783702
GOTERM_BP_DIRECT	GO:0035331~negative regulation of hippo signaling	13	0.209745079057761	0.0182701737763695	WWC1, LIMD1, MAPK14, STRN4, CIT, STRN3, PPP2CA, SIKE1, DLG5, SLMAP, WWC3, MARK3, CARD11	5806	23	19734	1.92111608680675	1	0.320622906740818	0.311450533783702
GOTERM_BP_DIRECT	GO:0009411~response to UV	22	0.354953210713133	0.0187386706113249	CDKN2D, PRKAA1, UBE2B, REV1, HUS1, UBE4B, GTF2H2, UBE2A, CASP7, MAPK8, ERCC3, ERCC4, CASP3, CAT, USP1, ERCC8, ERCC5, MAP2K7, TRIM32, DTL, MAP4K3, MEN1	5806	47	19734	1.59097338776467	1	0.327507781680453	0.318138446374791
GOTERM_BP_DIRECT	GO:0007163~establishment or maintenance of cell polarity	22	0.354953210713133	0.0187386706113249	ACTR3, CAP1, ACTR2, PARD6G, RHOH, CD3G, CDC42BPB, RPGRIP1L, ACTB, SPN, CDC42, DLG1, STK25, RHOJ, FAT1, CTNNA1, RAC2, NPHP3, RHOU, CLASP1, RHOQ, CLASP2	5806	47	19734	1.59097338776467	1	0.327507781680453	0.318138446374791
GOTERM_BP_DIRECT	GO:0050853~B cell receptor signaling pathway	27	0.435624394966118	0.0190366419944071	BLK, ITK, TXK, PIK3CD, BLNK, PLCG2, ABL1, CTLA4, MAPK1, CD38, NCKAP1L, VAV3, LYN, MEF2C, SYK, PLEKHA1, PRKCB, RFTN1, NFKB1, LAT2, PTPRC, KLHL6, BANK1, BCL2, GRB2, SOS1, MS4A1	5806	61	19734	1.50443012598612	1	0.328440104957304	0.319044097768154
GOTERM_BP_DIRECT	GO:0051239~regulation of multicellular organismal process	8	0.129073894804776	0.0193267464947547	ACVR1, TYK2, JAK2, PTK2, TGFBR1, BMPR1A, JAK1, TGFBR2	5806	11	19734	2.47192559421288	1	0.328440104957304	0.319044097768154
GOTERM_BP_DIRECT	GO:0033598~mammary gland epithelial cell proliferation	8	0.129073894804776	0.0193267464947547	CCND1, ID2, AGAP2, MAPK1, STAT6, BTRC, IQGAP3, EPHA2	5806	11	19734	2.47192559421288	1	0.328440104957304	0.319044097768154
GOTERM_BP_DIRECT	GO:0006686~sphingomyelin biosynthetic process	8	0.129073894804776	0.0193267464947547	SAMD8, SPTLC1, VAPA, SPTLC2, SGMS1, ORMDL3, OSBP, ORMDL1	5806	11	19734	2.47192559421288	1	0.328440104957304	0.319044097768154
GOTERM_BP_DIRECT	GO:0044829~positive regulation by host of viral genome replication	8	0.129073894804776	0.0193267464947547	HSPA8, VAPA, TBC1D20, VAPB, YTHDC2, NUCKS1, PIK3C3, ZFYVE1	5806	11	19734	2.47192559421288	1	0.328440104957304	0.319044097768154
GOTERM_BP_DIRECT	GO:0033314~mitotic DNA replication checkpoint signaling	8	0.129073894804776	0.0193267464947547	DONSON, HUS1, RAD17, TOPBP1, NAE1, CDC6, CLSPN, ZNF830	5806	11	19734	2.47192559421288	1	0.328440104957304	0.319044097768154
GOTERM_BP_DIRECT	GO:0036010~protein localization to endosome	8	0.129073894804776	0.0193267464947547	TMEM30A, AKAP11, MICALL1, RAB35, PACSIN2, VPS35, RCSD1, ARF6	5806	11	19734	2.47192559421288	1	0.328440104957304	0.319044097768154
GOTERM_BP_DIRECT	GO:0090309~positive regulation of DNA methylation-dependent heterochromatin formation	8	0.129073894804776	0.0193267464947547	ATF7IP, SETDB1, SETDB2, ATF7IP2, ZNF304, PPHLN1, MORC2, MPHOSPH8	5806	11	19734	2.47192559421288	1	0.328440104957304	0.319044097768154
GOTERM_BP_DIRECT	GO:0042276~error-prone translesion synthesis	8	0.129073894804776	0.0193267464947547	POLD3, POLQ, POLE2, REV3L, REV1, POLI, POLK, POLH	5806	11	19734	2.47192559421288	1	0.328440104957304	0.319044097768154
GOTERM_BP_DIRECT	GO:0007033~vacuole organization	8	0.129073894804776	0.0193267464947547	EXT1, FIG4, ATF2, MAN2A1, NPR2, VPS4B, VPS11, VPS54	5806	11	19734	2.47192559421288	1	0.328440104957304	0.319044097768154
GOTERM_BP_DIRECT	GO:0006359~regulation of transcription by RNA polymerase III	8	0.129073894804776	0.0193267464947547	ZNF143, BRF2, CSNK2A1, DHX36, POLR3F, ZNF76, POLR3G, ZNF345	5806	11	19734	2.47192559421288	1	0.328440104957304	0.319044097768154
GOTERM_BP_DIRECT	GO:0048280~vesicle fusion with Golgi apparatus	8	0.129073894804776	0.0193267464947547	YIPF4, YIPF5, USO1, VTI1A, SEC22B, SEC22A, BET1, SEC22C	5806	11	19734	2.47192559421288	1	0.328440104957304	0.319044097768154
GOTERM_BP_DIRECT	GO:0070213~protein auto-ADP-ribosylation	8	0.129073894804776	0.0193267464947547	PARP6, PARP11, PARP3, TNKS2, TNKS, PARP2, PARP16, PARP8	5806	11	19734	2.47192559421288	1	0.328440104957304	0.319044097768154
GOTERM_BP_DIRECT	GO:2000343~positive regulation of chemokine (C-X-C motif) ligand 2 production	8	0.129073894804776	0.0193267464947547	POSTN, TGFB1, LPL, MBP, HMGB1, TLR4, MCOLN2, TIRAP	5806	11	19734	2.47192559421288	1	0.328440104957304	0.319044097768154
GOTERM_BP_DIRECT	GO:0042552~myelination	28	0.451758631816715	0.0197920483988618	NAB1, NAB2, LPAR1, ZNF24, ORMDL3, MAPK1, MBP, SBF2, MAPK3, JAM3, CMTM8, MAP2K1, TGFB1, EIF2B2, ORMDL1, TSC1, POMGNT1, QKI, GALC, ATRN, AFG3L2, ACER3, MALL, MAL, GRB2, RAF1, SOS1, TNFRSF21	5806	64	19734	1.48701774026869	1	0.3333842592553	0.323846809810387
GOTERM_BP_DIRECT	GO:0030097~hemopoiesis	28	0.451758631816715	0.0197920483988618	NOTCH2, FUT10, RTKN2, ASH2L, ZFP36L2, CNN2, FLCN, SGPL1, PGM3, CD34, IL10, CD164, TIPARP, GLRX5, ZNF160, KLF3, RUNX3, RUNX2, RUNX1, CUL4A, ASXL1, TWSG1, MELK, CIAPIN1, CDK13, IL7R, OGT, PICALM	5806	64	19734	1.48701774026869	1	0.3333842592553	0.323846809810387
GOTERM_BP_DIRECT	GO:0016485~protein processing	36	0.580832526621491	0.0198777407417295	C2CD3, IFT172, ECE1, FURIN, PCSK7, PSEN1, GLG1, CASP9, APH1A, CASP7, NCSTN, APH1B, PITRM1, CASP3, DDI2, CASP2, LONP2, MBTPS1, FKRP, MME, PTCH1, ADAM10, PPP2R5C, BACE1, ADAM19, P2RX7, AFG3L2, ADAM17, MAFB, CPD, XPNPEP3, ATG4C, ADAM9, ATG4A, OGT, METAP2	5806	87	19734	1.40644042429354	1	0.3333842592553	0.323846809810387
GOTERM_BP_DIRECT	GO:0008089~anterograde axonal transport	16	0.258147789609551	0.0198890714034154	SNAPIN, AP3D1, AP3B1, RAB21, AP3M2, AP3M1, SPAST, KIF3B, KIF3A, KIF4A, BLOC1S3, KIF1B, AP3S2, AP3S1, ARL8A, ARL8B	5806	31	19734	1.75426977653818	1	0.3333842592553	0.323846809810387
GOTERM_BP_DIRECT	GO:0045089~positive regulation of innate immune response	16	0.258147789609551	0.0198890714034154	GBP5, AKIRIN2, CPT1A, RIOK3, DHX9, HMGB2, NMI, PLSCR1, POLR3B, KAT5, POLR3D, POLR3F, POLR3G, SLC15A4, RNF185, TRIM56	5806	31	19734	1.75426977653818	1	0.3333842592553	0.323846809810387
GOTERM_BP_DIRECT	GO:0045740~positive regulation of DNA replication	16	0.258147789609551	0.0198890714034154	ATF1, MAP2K4, CDKN1B, PCNA, ATAD5, BRPF3, DHX9, SMARCA5, BAZ1A, TNFAIP1, CDC25A, CDC42, WEE1, CDK2, CDK1, DNA2	5806	31	19734	1.75426977653818	1	0.3333842592553	0.323846809810387
GOTERM_BP_DIRECT	GO:0045824~negative regulation of innate immune response	16	0.258147789609551	0.0198890714034154	USP38, MUL1, TNFAIP3, TRAFD1, NLRC3, IRAK3, NMI, YWHAZ, ATG12, IFI16, PIM1, SFN, CEP63, TRIM21, LYAR, ATG5	5806	31	19734	1.75426977653818	1	0.3333842592553	0.323846809810387
GOTERM_BP_DIRECT	GO:0060395~SMAD protein signal transduction	14	0.225879315908358	0.0216138337285382	SMAD2, BECN1, GDF11, WWTR1, SMAD1, JUN, SMAD4, SMAD3, SMAD5, RUNX2, HIPK2, TGFBR2, SMAD7, ZMIZ1	5806	26	19734	1.83017568033069	1	0.360188674867635	0.349884405299378
GOTERM_BP_DIRECT	GO:0035023~regulation of Rho protein signal transduction	14	0.225879315908358	0.0216138337285382	KANK2, CDC42SE1, STARD13, STARD8, ARHGEF18, AKAP13, ARHGDIA, DLC1, TAGAP, ARHGDIB, NCK2, RAF1, NCK1, CDC42SE2	5806	26	19734	1.83017568033069	1	0.360188674867635	0.349884405299378
GOTERM_BP_DIRECT	GO:0048208~COPII vesicle coating	14	0.225879315908358	0.0216138337285382	TRAPPC2, TMED10, SAR1A, SAR1B, PDCD6, CUL3, TRAPPC4, SEC16A, CSNK1D, KLHL12, PPP6C, TFG, TMED2, PREB	5806	26	19734	1.83017568033069	1	0.360188674867635	0.349884405299378
GOTERM_BP_DIRECT	GO:0140374~antiviral innate immune response	25	0.403355921264924	0.0220426623236994	CLPB, UAP1, RELA, AKAP1, IFIH1, SENP7, TBK1, DHX15, DHX16, TRIM25, TRIM65, NCK1, MORC3, CARD8, SMARCA5, EIF2AK2, DICER1, HCFC2, UBE2W, MAVS, OAS1, PDE12, PRKRA, TRAF6, UBE2N	5806	56	19734	1.5173650410905	1	0.363374992074986	0.352979568415206
GOTERM_BP_DIRECT	GO:0000226~microtubule cytoskeleton organization	57	0.919651500484027	0.0220487721951825	WDR47, CETN3, DOCK7, ULK4, BCCIP, CDC14A, CDC14B, RNF19A, NEFH, BBS4, CDK5RAP2, SS18, TUBB, HAUS6, TUBG1, EML1, EML2, EML4, DYNC1LI1, DYNC1LI2, MAP7D3, KIF2A, SIK3, PAFAH1B1, ANAPC2, CUL7, TBCEL, TXNDC9, DDX21, TUBD1, TTL, CAMSAP1, ATXN3, SPAST, ATXN7, PPP2R3C, FIGNL1, MAP4, DISC1, MARK4, PCNT, MARK3, CLASP1, MARK2, CLASP2, BBS1, TUBE1, WEE1, TTLL5, TTLL4, SON, PRC1, TAOK1, TBCE, CDK1, TACC1, CDK…	5806	150	19734	1.29158112297623	1	0.363374992074986	0.352979568415206
GOTERM_BP_DIRECT	GO:0048873~homeostasis of number of cells within a tissue	17	0.274282026460148	0.0222001797346323	NOTCH1, CSF1, COL14A1, NOS3, F2R, PTPN11, GIGYF2, ADD1, FOSL2, VEGFA, P2RX7, IL7, NFKBIZ, AKT3, BCL2, VPS54, KRAS	5806	34	19734	1.69944884602136	1	0.363374992074986	0.352979568415206
GOTERM_BP_DIRECT	GO:0070507~regulation of microtubule cytoskeleton organization	17	0.274282026460148	0.0222001797346323	GSK3B, GSK3A, PRKAA1, ROCK1, TRAF3IP1, DIXDC1, BICD1, RHOA, BICD2, CYLD, KIF18A, TAOK1, CEP70, MPDZ, CLASP1, MARK2, PAFAH1B1	5806	34	19734	1.69944884602136	1	0.363374992074986	0.352979568415206
GOTERM_BP_DIRECT	GO:0042274~ribosomal small subunit biogenesis	32	0.516295579219103	0.0222268949333768	LTV1, WDR3, HEATR1, FCF1, NAT10, C1ORF131, PWP2, IPO4, WDR43, NOL6, EXOSC10, BMS1, DHX37, UTP20, RIOK2, RIOK1, UTP15, NOM1, NPM1, UTP6, NOP58, NOP14, WDR36, PNO1, UTP3, KRR1, WDR75, DNTTIP2, UTP18, RCL1, MPHOSPH10, CLEC2D	5806	76	19734	1.4311148177022	1	0.363374992074986	0.352979568415206
GOTERM_BP_DIRECT	GO:0060382~regulation of DNA strand elongation	10	0.16134236850597	0.0225349069894922	YY1, INO80D, ACTR5, ACTL6A, RUVBL1, NUCKS1, ACTR8, INO80, NFRKB, UCHL5	5806	16	19734	2.1243110575267	1	0.363374992074986	0.352979568415206
GOTERM_BP_DIRECT	GO:1990869~cellular response to chemokine	10	0.16134236850597	0.0225349069894922	SLC12A2, FOXC1, LRCH1, WNK1, DOCK8, ZC3H12A, STK39, OXSR1, SH2B3, RHOA	5806	16	19734	2.1243110575267	1	0.363374992074986	0.352979568415206
GOTERM_BP_DIRECT	GO:0043647~inositol phosphate metabolic process	10	0.16134236850597	0.0225349069894922	IPPK, INPP5B, INPP4A, INPP4B, MINPP1, SYNJ1, PPIP5K1, PPIP5K2, OCRL, IP6K1	5806	16	19734	2.1243110575267	1	0.363374992074986	0.352979568415206
GOTERM_BP_DIRECT	GO:0002755~MyD88-dependent toll-like receptor signaling pathway	10	0.16134236850597	0.0225349069894922	IKBKB, TRAF6, IRAK3, TLR6, IRAK4, MAP3K7, TLR4, TIRAP, MYD88, HSPD1	5806	16	19734	2.1243110575267	1	0.363374992074986	0.352979568415206
GOTERM_BP_DIRECT	GO:2000145~regulation of cell motility	10	0.16134236850597	0.0225349069894922	CDK6, ROCK1, ROCK2, ABL1, ABL2, ARHGAP18, PKN2, RAF1, CRK, SSX2IP	5806	16	19734	2.1243110575267	1	0.363374992074986	0.352979568415206
GOTERM_BP_DIRECT	GO:2000767~positive regulation of cytoplasmic translation	10	0.16134236850597	0.0225349069894922	SYNCRIP, DHX9, CNBP, CSDE1, DHX36, HNRNPD, HNRNPU, YBX1, PABPC1, PAIP1	5806	16	19734	2.1243110575267	1	0.363374992074986	0.352979568415206
GOTERM_BP_DIRECT	GO:0006895~Golgi to endosome transport	10	0.16134236850597	0.0225349069894922	MON2, SYS1, RAB14, KIF16B, VPS13C, GBF1, VPS13A, SYS1-DBNDD2, EPS15, KLHL20	5806	16	19734	2.1243110575267	1	0.363374992074986	0.352979568415206
GOTERM_BP_DIRECT	GO:0006919~activation of cysteine-type endopeptidase activity involved in apoptotic process	33	0.5324298160697	0.0227046787614249	MTCH1, VCP, HIP1, NOD1, FASLG, HSPD1, CASP9, BCL2L13, CASP8, BCL2L11, CASP2, BAK1, JAK2, IFT57, BID, MCL1, CASP8AP2, SMAD3, APAF1, CARD8, SLC11A2, F2R, EIF2AK3, MUL1, HSPE1, SENP1, DAP, DNAJA3, DLC1, BCL2, PDCD2, PPARG, BCL2L2	5806	79	19734	1.41979270680265	1	0.363374992074986	0.352979568415206
GOTERM_BP_DIRECT	GO:0061136~regulation of proteasomal protein catabolic process	12	0.193610842207164	0.0227568887230065	EPM2A, USP25, USP14, TMF1, PSMD14, PSME3, BTRC, NUDT15, PRKACA, PKD1, PRKACB, UCHL5	5806	21	19734	1.94222725259584	1	0.363374992074986	0.352979568415206
GOTERM_BP_DIRECT	GO:0045947~negative regulation of translational initiation	12	0.193610842207164	0.0227568887230065	PAIP2B, LARP1, BANK1, FMR1, TPR, EIF2AK3, EIF4EBP2, SCRIB, EIF2AK4, PAIP2, ZNF598, GIGYF2	5806	21	19734	1.94222725259584	1	0.363374992074986	0.352979568415206
GOTERM_BP_DIRECT	GO:0046827~positive regulation of protein export from nucleus	12	0.193610842207164	0.0227568887230065	YWHAE, GSK3B, PPM1A, XPO4, BAG3, TPR, MDM2, SFN, CTDSPL2, PRKACA, PRKACB, RBM22	5806	21	19734	1.94222725259584	1	0.363374992074986	0.352979568415206
GOTERM_BP_DIRECT	GO:0046677~response to antibiotic	12	0.193610842207164	0.0227568887230065	AOC3, PPP2CB, HSP90AA1, CYB5R4, RSRC1, MDM2, VPS54, ZC3H8, JAK2, ETS1, SKIL, JAK1	5806	21	19734	1.94222725259584	1	0.363374992074986	0.352979568415206
GOTERM_BP_DIRECT	GO:0030316~osteoclast differentiation	21	0.338818973862536	0.0228968384986399	FARP2, TGFB1, CSF1, GLO1, IREB2, PIK3R1, TMEM64, GAB2, TOB2, MAPK14, FOXP1, FOSL2, BMP2, SBNO2, CREB1, OSTM1, TRAF6, GPR183, NF1, CTNNB1, EPHA2	5806	45	19734	1.5861522562866	1	0.363374992074986	0.352979568415206
GOTERM_BP_DIRECT	GO:0032483~regulation of Rab protein signal transduction	7	0.112939657954179	0.0229037383073197	DENND4B, DENND4A, DENND1A, DENND4C, MADD, SBF1, SBF2	5806	9	19734	2.643587093811	1	0.363374992074986	0.352979568415206
GOTERM_BP_DIRECT	GO:0045540~regulation of cholesterol biosynthetic process	7	0.112939657954179	0.0229037383073197	SEC14L2, MBTPS1, LPCAT3, ERLIN1, SCAP, ERLIN2, MBTPS2	5806	9	19734	2.643587093811	1	0.363374992074986	0.352979568415206
GOTERM_BP_DIRECT	GO:0036150~phosphatidylserine acyl-chain remodeling	7	0.112939657954179	0.0229037383073197	OSBPL8, OSBPL5, LPCAT4, LPCAT3, MBOAT1, OSBPL10, PLA1A	5806	9	19734	2.643587093811	1	0.363374992074986	0.352979568415206
GOTERM_BP_DIRECT	GO:0016926~protein desumoylation	7	0.112939657954179	0.0229037383073197	SENP6, SENP7, USPL1, SENP5, SENP2, SENP3, SENP1	5806	9	19734	2.643587093811	1	0.363374992074986	0.352979568415206
GOTERM_BP_DIRECT	GO:0090522~vesicle tethering involved in exocytosis	7	0.112939657954179	0.0229037383073197	EXOC8, EXOC7, EXOC3, EXOC6, EXOC5, EXOC2, EXOC1	5806	9	19734	2.643587093811	1	0.363374992074986	0.352979568415206
GOTERM_BP_DIRECT	GO:0006482~protein demethylation	7	0.112939657954179	0.0229037383073197	PHF2, KDM2A, KDM1A, KDM2B, PPME1, FBXL19, PHF8	5806	9	19734	2.643587093811	1	0.363374992074986	0.352979568415206
GOTERM_BP_DIRECT	GO:0006048~UDP-N-acetylglucosamine biosynthetic process	7	0.112939657954179	0.0229037383073197	GNPDA1, GNPDA2, GFPT1, UAP1L1, PGM3, GNPNAT1, UAP1	5806	9	19734	2.643587093811	1	0.363374992074986	0.352979568415206
GOTERM_BP_DIRECT	GO:1900264~positive regulation of DNA-directed DNA polymerase activity	7	0.112939657954179	0.0229037383073197	RFC5, RFC3, RFC4, PCNA, CHTF8, POLG2, DSCC1	5806	9	19734	2.643587093811	1	0.363374992074986	0.352979568415206
GOTERM_BP_DIRECT	GO:0030155~regulation of cell adhesion	26	0.419490158115521	0.0229658731742027	LAMA5, ROCK1, ROCK2, SRF, KIF14, TNC, CXCR4, PTPRJ, PRKX, PKD1, PPP1CB, NUAK1, ABL1, S1PR1, PTK2B, ABL2, JAK2, CYTH1, JAK1, YTHDF2, PPP1R12A, TYK2, PTK2, EMCN, PKP4, CBLL1	5806	59	19734	1.49781932191713	1	0.363689766896813	0.353285338165958
GOTERM_BP_DIRECT	GO:0048536~spleen development	18	0.290416263310745	0.024315852918882	CDKN2B, PCID2, RBM15, RIPK3, CITED2, RC3H1, RC3H2, PBX1, POLB, ADAM17, BCL2L11, PPP2R3C, NFKBIZ, BCL3, BCL2, FLVCR1, ABL1, JARID2	5806	37	19734	1.65351779612889	1	0.383655081191681	0.372679485195268
GOTERM_BP_DIRECT	GO:0031333~negative regulation of protein-containing complex assembly	18	0.290416263310745	0.024315852918882	GSK3B, DDX3X, HSPA5, CRBN, TRAF3IP1, RIOK3, STXBP1, SVIP, SORL1, HDAC6, CDC42, HSF1, PEX5, LAMP2, EP300, ULK1, AIDA, RAF1	5806	37	19734	1.65351779612889	1	0.383655081191681	0.372679485195268
GOTERM_BP_DIRECT	GO:0045742~positive regulation of epidermal growth factor receptor signaling pathway	15	0.242013552758954	0.0246790708320847	RALA, AFAP1L2, TGFB1, RALB, DGKD, HIP1, FASLG, CBL, ADRA2A, NEU3, CCDC88A, ADAM17, NUP62, SPRY2, SOS1	5806	29	19734	1.75805053036692	1	0.386548870828954	0.375490489363211
GOTERM_BP_DIRECT	GO:0006400~tRNA modification	15	0.242013552758954	0.0246790708320847	TRUB1, METTL2B, SSB, ANKRD16, METTL2A, NSUN2, GTDC1, NSUN6, THUMPD1, TRIT1, DTWD2, DTWD1, LCMT2, METTL6, TRDMT1	5806	29	19734	1.75805053036692	1	0.386548870828954	0.375490489363211
GOTERM_BP_DIRECT	GO:0006997~nucleus organization	15	0.242013552758954	0.0246790708320847	NUMA1, PITPNB, VPS4B, WDR73, SYNE2, SYNE1, ATXN7, CHMP1B, CHEK1, CHMP2B, DMD, UTRN, CHMP7, CHMP5, PLEC	5806	29	19734	1.75805053036692	1	0.386548870828954	0.375490489363211
GOTERM_BP_DIRECT	GO:0001678~intracellular glucose homeostasis	15	0.242013552758954	0.0246790708320847	STXBP3, FOXK2, NUCKS1, PIK3R2, FOXK1, NR1D1, PIK3R1, HOOK3, HIF1A, SIRT1, FOXO1, HK2, HK1, LRRC8D, LRRC8A	5806	29	19734	1.75805053036692	1	0.386548870828954	0.375490489363211
GOTERM_BP_DIRECT	GO:0046330~positive regulation of JNK cascade	41	0.661503710874476	0.0250820835661514	PSMD10, MAPKBP1, RNF13, SEMA3A, XIAP, NOD1, HMGB1, WDR62, NOD2, RASGRP1, STK3, CDC42, RASSF2, RB1CC1, DVL2, MBIP, DVL3, PTK2B, RIPK1, MAP2K7, ANKRD6, MAP3K5, MAP2K4, RIPK2, MINK1, DAB2IP, AXIN1, MAPK8IP3, PJA2, TIRAP, HIPK2, MFHAS1, TAOK3, TAOK1, TAOK2, CCDC88C, MAP3K10, TNIK, CRK, TLR4, MYD88	5806	103	19734	1.35295927547331	1	0.392146975609701	0.380928443687386
GOTERM_BP_DIRECT	GO:0001764~neuron migration	46	0.742174895127461	0.0256032612010598	YWHAE, TOP2B, NRP1, SRF, SEMA3A, CXCR4, FBXO45, GATA3, PSEN1, CELSR1, CRKL, PCM1, UNK, CHL1, ALKBH1, APBB2, FYN, DISC1, NEO1, KIAA0319L, BBS4, MARK2, EOMES, BBS1, MEF2C, HSP90AA1, FKRP, AUTS2, ITGA3, USP9X, NDE1, NAV1, ELP3, PEX13, RHOA, NR4A2, ASPM, PEX7, ABI2, PEX5, ABI1, CTNNB1, RAPGEF2, CRK, CDK5R1, PAFAH1B1	5806	118	19734	1.32499401554208	1	0.397783634933233	0.386403849586847
GOTERM_BP_DIRECT	GO:0001947~heart looping	30	0.484027105517909	0.0258921530477582	NOTCH2, NOTCH1, C2CD3, CITED2, SRF, IFT172, PSEN1, PKD2, HIF1A, IFT52, ARL13B, SUFU, DVL1, DVL2, TMED2, NPHP3, BBS7, IFT57, BBS5, BBS4, STIL, MEF2C, SMAD3, SETDB2, MICAL2, TGFBR2, MIB1, AHI1, VANGL2, CLUAP1	5806	71	19734	1.43615395438425	1	0.397783634933233	0.386403849586847
GOTERM_BP_DIRECT	GO:0033077~T cell differentiation in thymus	19	0.306550500161342	0.0262411770437283	STAT5B, FZD5, BCL11B, RIPK3, PRKDC, ZBTB1, LIG4, BRAF, MR1, ZFP36L2, ZFP36L1, ADAM17, MAFB, CDK6, DNAJA3, RABL3, BCL2, CTNNB1, IL7R	5806	40	19734	1.61447640372029	1	0.397783634933233	0.386403849586847
GOTERM_BP_DIRECT	GO:0000422~autophagy of mitochondrion	19	0.306550500161342	0.0262411770437283	ATG3, BNIP3, ATG9A, MAP1LC3B2, ATG10, CISD2, SNX30, ATG12, MAP1LC3B, RB1CC1, ATG2A, ULK2, ULK1, USP30, FBXO7, FBXL4, MARK2, ATG5, ATG2B	5806	40	19734	1.61447640372029	1	0.397783634933233	0.386403849586847
GOTERM_BP_DIRECT	GO:0006384~transcription initiation at RNA polymerase III promoter	6	0.0968054211035818	0.0264140546048234	SNAPC5, GTF3C1, GTF3C4, CRCP, BRF1, POLR3H	5806	7	19734	2.91334087889376	1	0.397783634933233	0.386403849586847
GOTERM_BP_DIRECT	GO:0060440~trachea formation	6	0.0968054211035818	0.0264140546048234	BMP4, MAP2K1, MAPK1, CTNNB1, TGFBR2, MAPK3	5806	7	19734	2.91334087889376	1	0.397783634933233	0.386403849586847
GOTERM_BP_DIRECT	GO:0051128~regulation of cellular component organization	6	0.0968054211035818	0.0264140546048234	ADAM17, ABL1, STK38L, ADAM10, PTK2, MTOR	5806	7	19734	2.91334087889376	1	0.397783634933233	0.386403849586847
GOTERM_BP_DIRECT	GO:0007091~metaphase/anaphase transition of mitotic cell cycle	6	0.0968054211035818	0.0264140546048234	CDC23, PLK1, CDC27, BUB1B, ANAPC1, ANAPC2	5806	7	19734	2.91334087889376	1	0.397783634933233	0.386403849586847
GOTERM_BP_DIRECT	GO:0019068~virion assembly	6	0.0968054211035818	0.0264140546048234	USP6NL, RAB43, RAB1A, SPCS1, TBC1D20, RAB1B	5806	7	19734	2.91334087889376	1	0.397783634933233	0.386403849586847
GOTERM_BP_DIRECT	GO:1903438~positive regulation of mitotic cytokinetic process	6	0.0968054211035818	0.0264140546048234	EXOC7, NUP62, KIF20B, ECT2, RAB11A, ARF6	5806	7	19734	2.91334087889376	1	0.397783634933233	0.386403849586847
GOTERM_BP_DIRECT	GO:0044806~G-quadruplex DNA unwinding	6	0.0968054211035818	0.0264140546048234	BLM, WRN, DHX9, DHX36, HNRNPA2B1, DNA2	5806	7	19734	2.91334087889376	1	0.397783634933233	0.386403849586847
GOTERM_BP_DIRECT	GO:1903944~negative regulation of hepatocyte apoptotic process	6	0.0968054211035818	0.0264140546048234	RB1, PRKAA1, ADAR, CFLAR, PPARA, IGF1R	5806	7	19734	2.91334087889376	1	0.397783634933233	0.386403849586847
GOTERM_BP_DIRECT	GO:0035654~clathrin-coated vesicle cargo loading, AP-3-mediated	6	0.0968054211035818	0.0264140546048234	AP3M2, AP3M1, AP3D1, AP3B1, AP3S2, AP3S1	5806	7	19734	2.91334087889376	1	0.397783634933233	0.386403849586847
GOTERM_BP_DIRECT	GO:0018344~protein geranylgeranylation	6	0.0968054211035818	0.0264140546048234	OPN3, FNTA, PGGT1B, CHM, CHML, RABGGTB	5806	7	19734	2.91334087889376	1	0.397783634933233	0.386403849586847
GOTERM_BP_DIRECT	GO:0035617~stress granule disassembly	6	0.0968054211035818	0.0264140546048234	VCP, DYRK3, KIF5B, FAF2, ZFAND1, TRIM21	5806	7	19734	2.91334087889376	1	0.397783634933233	0.386403849586847
GOTERM_BP_DIRECT	GO:0050882~voluntary musculoskeletal movement	6	0.0968054211035818	0.0264140546048234	VTI1A, ITPR1, XRCC1, VPS35, MTOR, HIPK2	5806	7	19734	2.91334087889376	1	0.397783634933233	0.386403849586847
GOTERM_BP_DIRECT	GO:0006312~mitotic recombination	6	0.0968054211035818	0.0264140546048234	RAD52, RAD51, MSH2, MSH3, DMC1, RAD54B	5806	7	19734	2.91334087889376	1	0.397783634933233	0.386403849586847
GOTERM_BP_DIRECT	GO:0010032~meiotic chromosome condensation	6	0.0968054211035818	0.0264140546048234	NCAPD2, NCAPD3, SMC4, NCAPH, SMC2, RAB33B	5806	7	19734	2.91334087889376	1	0.397783634933233	0.386403849586847
GOTERM_BP_DIRECT	GO:1904781~positive regulation of protein localization to centrosome	6	0.0968054211035818	0.0264140546048234	GSK3B, APC, NUP62, CEP250, MARK4, BICD1	5806	7	19734	2.91334087889376	1	0.397783634933233	0.386403849586847
GOTERM_BP_DIRECT	GO:0002735~positive regulation of myeloid dendritic cell cytokine production	6	0.0968054211035818	0.0264140546048234	MAVS, TICAM2, DDX1, DHX36, DDX21, TICAM1	5806	7	19734	2.91334087889376	1	0.397783634933233	0.386403849586847
GOTERM_BP_DIRECT	GO:1901331~positive regulation of odontoblast differentiation	6	0.0968054211035818	0.0264140546048234	RPTOR, BMP4, BMP2, LEF1, CTNNB1, IPO7	5806	7	19734	2.91334087889376	1	0.397783634933233	0.386403849586847
GOTERM_BP_DIRECT	GO:0001837~epithelial to mesenchymal transition	24	0.387221684414327	0.0266638145826152	DDX17, GSK3B, DDX5, SMAD4, CUL7, TGFB1, AKNA, NOTCH1, ROCK1, ROCK2, LEF1, SLC39A10, HNRNPAB, HIF1A, TGFBR1, TGFBR2, TGFBR3, EPB41L5, BMP2, PPP3R1, DLG5, SLC39A6, CTNNB1, FAM83D	5806	54	19734	1.51062119646343	1	0.400842904887951	0.389375600015009
GOTERM_BP_DIRECT	GO:0031954~positive regulation of protein autophosphorylation	13	0.209745079057761	0.0269314485080269	DDX3X, PDGFB, VEGFC, VEGFA, RAP2C, RAP2A, RAD50, RASSF2, RAP2B, TAOK2, NBN, CALM1, CALM2	5806	24	19734	1.8410695831898	1	0.402054732153686	0.390552759353383
GOTERM_BP_DIRECT	GO:0090316~positive regulation of intracellular protein transport	13	0.209745079057761	0.0269314485080269	PLK3, PRR5L, ZFAND1, OAZ2, CDC42, PCM1, ASPH, PDCD10, RUFY3, TPR, KIF20B, PCNT, CEP290	5806	24	19734	1.8410695831898	1	0.402054732153686	0.390552759353383
GOTERM_BP_DIRECT	GO:0051893~regulation of focal adhesion assembly	13	0.209745079057761	0.0269314485080269	MACF1, ROCK1, LDB1, ROCK2, RHOA, PTK2, CORO1C, SLC9A1, SLK, PTPRA, TLN1, CLASP1, VCL	5806	24	19734	1.8410695831898	1	0.402054732153686	0.390552759353383
GOTERM_BP_DIRECT	GO:0071385~cellular response to glucocorticoid stimulus	13	0.209745079057761	0.0269314485080269	GSK3A, ANXA1, HNRNPU, STC1, NR3C1, SSTR3, ZFP36L2, UBE2L3, ZFP36L1, ZFP36, REST, BCL2L11, ZNF764	5806	24	19734	1.8410695831898	1	0.402054732153686	0.390552759353383
GOTERM_BP_DIRECT	GO:0007018~microtubule-based movement	33	0.5324298160697	0.0274098712902618	DYNC1I2, DNAH1, KIF14, KIF11, BICD2, KIF15, KLC2, KIF3B, KIF3A, KIF5B, KIF13B, KIF21A, KIF1B, KIF3C, KIFAP3, DYNC1H1, DYNLT3, KIF24, KIF23, KIF7, KTN1, DYNC1LI1, CENPE, KIF18A, DYNC1LI2, KIF18B, KIF2A, KIFC1, KIF16B, KIF4A, KIF2C, KIF20A, KIF20B	5806	80	19734	1.40204529796762	1	0.407334902381274	0.395681874588997
GOTERM_BP_DIRECT	GO:0036258~multivesicular body assembly	16	0.258147789609551	0.027460027027067	TSG101, PDCD6IP, VTA1, VPS4B, VPS37A, STAM, RAB11A, HGS, CHMP1B, CHMP2B, UBAP1, CHMP7, STAM2, VPS36, VPS25, CHMP5	5806	32	19734	1.69944884602136	1	0.407334902381274	0.395681874588997
GOTERM_BP_DIRECT	GO:0006401~RNA catabolic process	16	0.258147789609551	0.027460027027067	PNPT1, NCBP1, DIS3, PABPC4, DIS3L, EXOSC6, RNASEH1, EXOSC10, OAS2, EXOSC9, PPP1R8, XRN2, HNRNPD, EXOSC3, EXOSC2, EXOSC1	5806	32	19734	1.69944884602136	1	0.407334902381274	0.395681874588997
GOTERM_BP_DIRECT	GO:0030516~regulation of axon extension	9	0.145208131655373	0.0279673800664475	RAB21, GSK3B, OLFM1, WDR36, SIN3A, ABL1, TTL, CLASP2, DNM2	5806	14	19734	2.18500565917032	1	0.407334902381274	0.395681874588997
GOTERM_BP_DIRECT	GO:0009083~branched-chain amino acid catabolic process	9	0.145208131655373	0.0279673800664475	MCCC2, ALDH6A1, BCKDHB, MCCC1, DBT, PPM1K, SLC25A44, DLD, HIBCH	5806	14	19734	2.18500565917032	1	0.407334902381274	0.395681874588997
GOTERM_BP_DIRECT	GO:0042659~regulation of cell fate specification	9	0.145208131655373	0.0279673800664475	HDAC2, MTA1, RBBP4, CHD4, RBBP7, MTA2, MTA3, GATAD2B, GATAD2A	5806	14	19734	2.18500565917032	1	0.407334902381274	0.395681874588997
GOTERM_BP_DIRECT	GO:0007175~negative regulation of epidermal growth factor-activated receptor activity	9	0.145208131655373	0.0279673800664475	ZFYVE28, TSG101, CBLB, CBL, MMACHC, VPS25, SOCS4, SNX6, SOCS5	5806	14	19734	2.18500565917032	1	0.407334902381274	0.395681874588997
GOTERM_BP_DIRECT	GO:0036465~synaptic vesicle recycling	9	0.145208131655373	0.0279673800664475	AP3M2, GIT2, RAB3A, AP3D1, AP3S2, AP3S1, RAB5A, GIT1, PLD2	5806	14	19734	2.18500565917032	1	0.407334902381274	0.395681874588997
GOTERM_BP_DIRECT	GO:0006289~nucleotide-excision repair	20	0.322684737011939	0.0279851219420538	SLC30A9, GTF2H2C, RPA1, XPA, HUS1, FANCC, XPC, GTF2H1, RAD23A, GTF2H2, BRCA2, GTF2H3, RAD23B, DDB1, ATXN3, BRIP1, ERCC3, KAT5, ERCC4, ERCC5	5806	43	19734	1.58088264746173	1	0.407334902381274	0.395681874588997
GOTERM_BP_DIRECT	GO:0010761~fibroblast migration	11	0.177476605356567	0.0284178972679128	FUT8, TMEM201, SGPL1, ZFAND5, PIP5K1A, ARID5B, AKT1, IQGAP1, AQP1, TNS1, PLEC	5806	19	19734	1.96778287434052	1	0.407334902381274	0.395681874588997
GOTERM_BP_DIRECT	GO:0030330~DNA damage response, signal transduction by p53 class mediator	11	0.177476605356567	0.0284178972679128	SP100, PAXIP1, USP10, ATRX, MYO6, BCL3, MDM4, NBN, FOXO3, PPM1D, HIPK2	5806	19	19734	1.96778287434052	1	0.407334902381274	0.395681874588997
GOTERM_BP_DIRECT	GO:0038084~vascular endothelial growth factor signaling pathway	11	0.177476605356567	0.0284178972679128	NUS1, FOXC1, FLT1, MYO1C, PIK3CA, GAB1, KDR, VEGFC, PIK3CD, RELA, VEGFA	5806	19	19734	1.96778287434052	1	0.407334902381274	0.395681874588997
GOTERM_BP_DIRECT	GO:1902975~mitotic DNA replication initiation	5	0.0806711842529848	0.0286114991322583	POLA1, GINS3, MCM3, MCM4, MCM2	5806	5	19734	3.39889769204271	1	0.407334902381274	0.395681874588997
GOTERM_BP_DIRECT	GO:0031087~deadenylation-independent decapping of nuclear-transcribed mRNA	5	0.0806711842529848	0.0286114991322583	EDC4, DCP1A, DCP1B, EDC3, PNRC2	5806	5	19734	3.39889769204271	1	0.407334902381274	0.395681874588997
GOTERM_BP_DIRECT	GO:1904358~positive regulation of telomere maintenance via telomere lengthening	5	0.0806711842529848	0.0286114991322583	RTEL1, DHX36, HNRNPA2B1, ATM, NAF1	5806	5	19734	3.39889769204271	1	0.407334902381274	0.395681874588997
GOTERM_BP_DIRECT	GO:0048102~autophagic cell death	5	0.0806711842529848	0.0286114991322583	CDKN2D, SH3GLB1, CDKN1B, BNIP3, TP53INP1	5806	5	19734	3.39889769204271	1	0.407334902381274	0.395681874588997
GOTERM_BP_DIRECT	GO:0046601~positive regulation of centriole replication	5	0.0806711842529848	0.0286114991322583	PLK4, STIL, CENPJ, NUP62, SASS6	5806	5	19734	3.39889769204271	1	0.407334902381274	0.395681874588997
GOTERM_BP_DIRECT	GO:0061299~retina vasculature morphogenesis in camera-type eye	5	0.0806711842529848	0.0286114991322583	NRP1, CLIC4, ARHGEF15, FZD4, RHOJ	5806	5	19734	3.39889769204271	1	0.407334902381274	0.395681874588997
GOTERM_BP_DIRECT	GO:0010998~regulation of translational initiation by eIF2 alpha phosphorylation	5	0.0806711842529848	0.0286114991322583	STK35, PDIK1L, EIF2AK1, EIF2AK3, EIF2AK4	5806	5	19734	3.39889769204271	1	0.407334902381274	0.395681874588997
GOTERM_BP_DIRECT	GO:1904778~positive regulation of protein localization to cell cortex	5	0.0806711842529848	0.0286114991322583	GPSM2, NUMA1, EPB41, EPB41L2, GNAI1	5806	5	19734	3.39889769204271	1	0.407334902381274	0.395681874588997
GOTERM_BP_DIRECT	GO:0015936~coenzyme A metabolic process	5	0.0806711842529848	0.0286114991322583	MCCC2, ACLY, HMGCR, CROT, ACAT1	5806	5	19734	3.39889769204271	1	0.407334902381274	0.395681874588997
GOTERM_BP_DIRECT	GO:0070424~regulation of nucleotide-binding domain, leucine rich repeat containing receptor signaling pathway	5	0.0806711842529848	0.0286114991322583	SLC15A2, XIAP, SLC15A4, BIRC2, BIRC3	5806	5	19734	3.39889769204271	1	0.407334902381274	0.395681874588997
GOTERM_BP_DIRECT	GO:0040001~establishment of mitotic spindle localization	5	0.0806711842529848	0.0286114991322583	ESPL1, NUSAP1, CLASP1, KPNB1, CLASP2	5806	5	19734	3.39889769204271	1	0.407334902381274	0.395681874588997
GOTERM_BP_DIRECT	GO:1901532~regulation of hematopoietic progenitor cell differentiation	5	0.0806711842529848	0.0286114991322583	RARA, KDR, EIF2AK2, PDCD2, VEGFA	5806	5	19734	3.39889769204271	1	0.407334902381274	0.395681874588997
GOTERM_BP_DIRECT	GO:0045053~protein retention in Golgi apparatus	5	0.0806711842529848	0.0286114991322583	GOLPH3, VPS13C, VPS13D, VPS13A, SORL1	5806	5	19734	3.39889769204271	1	0.407334902381274	0.395681874588997
GOTERM_BP_DIRECT	GO:0090168~Golgi reassembly	5	0.0806711842529848	0.0286114991322583	VCPIP1, PDCD10, STK25, VPS13B, YWHAZ	5806	5	19734	3.39889769204271	1	0.407334902381274	0.395681874588997
GOTERM_BP_DIRECT	GO:0006489~dolichyl diphosphate biosynthetic process	5	0.0806711842529848	0.0286114991322583	NUS1, DOLPP1, SRD5A3, DOLK, DHDDS	5806	5	19734	3.39889769204271	1	0.407334902381274	0.395681874588997
GOTERM_BP_DIRECT	GO:0019509~L-methionine salvage from methylthioadenosine	5	0.0806711842529848	0.0286114991322583	MTAP, ADI1, APIP, MRI1, ENOPH1	5806	5	19734	3.39889769204271	1	0.407334902381274	0.395681874588997
GOTERM_BP_DIRECT	GO:0034097~response to cytokine	21	0.338818973862536	0.0295586234715949	CDKN2B, SP100, STAT1, SRF, TYMS, OSMR, DDOST, RELA, NFKB1, SELP, PPP3CB, SELL, MAPKAPK3, MAPKAPK2, REL, BCL2, RARA, IL6ST, SKIL, IL6R, MCL1	5806	46	19734	1.55167068549776	1	0.419430038337037	0.4074309931654
GOTERM_BP_DIRECT	GO:0043409~negative regulation of MAPK cascade	21	0.338818973862536	0.0295586234715949	PSMD10, CAV1, PRDM15, PEBP1, PIK3R2, PIK3CB, ASH1L, LAX1, DUSP16, LEMD2, DUSP6, IGF1R, DUSP7, P2RX7, SPRED2, SPRED1, RNF149, DAG1, NF1, NF2, SH2B3	5806	46	19734	1.55167068549776	1	0.419430038337037	0.4074309931654
GOTERM_BP_DIRECT	GO:0051085~chaperone cofactor-dependent protein refolding	17	0.274282026460148	0.0299651150488084	HSPA9, HSPA8, TOR1A, HSPA5, ST13, PTGES3, DNAJB12, DNAJB14, HSPE1, HSPA14, TOR1B, DNAJC27, HSPA13, HSPD1, DNAJC18, HSPH1, DNAJB4	5806	35	19734	1.65089316470646	1	0.423799382080104	0.411675338820224
GOTERM_BP_DIRECT	GO:0001707~mesoderm formation	17	0.274282026460148	0.0299651150488084	EOMES, SMAD2, ACVR1, BMPR2, SMAD3, TXNRD1, SRF, TBX19, EXT2, POFUT2, TWSG1, PRKAR1A, NF2, PRKACA, PRKACB, AHDC1, BMPR1A	5806	35	19734	1.65089316470646	1	0.423799382080104	0.411675338820224
GOTERM_BP_DIRECT	GO:2000060~positive regulation of ubiquitin-dependent protein catabolic process	14	0.225879315908358	0.030679998069498	L3MBTL3, AGTPBP1, SMURF1, FBXW7, PYHIN1, PTEN, AXIN1, PTK2, TRAF7, ATXN3, RNF139, PTK2B, DISC1, NFE2L2	5806	27	19734	1.762391395874	1	0.432487382622317	0.420114793236913
GOTERM_BP_DIRECT	GO:0010332~response to gamma radiation	14	0.225879315908358	0.030679998069498	PRKAA1, PRKDC, DCUN1D3, XRCC2, LIG4, BRCA2, CBL, POLB, PTPRC, FANCD2, BCL2, BAK1, ERCC6, MEN1	5806	27	19734	1.762391395874	1	0.432487382622317	0.420114793236913
GOTERM_BP_DIRECT	GO:0010634~positive regulation of epithelial cell migration	18	0.290416263310745	0.0322099238928309	BMPR2, ITGA3, PRKCE, ARHGAP5, HIF1A, PTK2, RTN4, HDAC6, RAB11A, TGFBR2, EPB41L5, CAPN7, ENPP2, PLCG2, DOCK1, RREB1, CLASP1, CLASP2	5806	38	19734	1.61000416991497	1	0.452570482932113	0.439623356661465
GOTERM_BP_DIRECT	GO:0006099~tricarboxylic acid cycle	18	0.290416263310745	0.0322099238928309	PDHA1, IDH1, IREB2, DLST, SDHC, PDHB, SDHD, SDHA, DHTKD1, CS, ACLY, SUCLA2, NNT, OGDH, SUCLG2, DLAT, ACO2, IDH3A	5806	38	19734	1.61000416991497	1	0.452570482932113	0.439623356661465
GOTERM_BP_DIRECT	GO:0021987~cerebral cortex development	32	0.516295579219103	0.0324363586164966	YWHAE, ARHGAP11B, KDM1A, CELF1, CEP120, KIF14, SLC2A1, WDR62, HIF1A, PPP1R9B, CRKL, ATIC, BTBD3, SLC38A2, BBS4, BBS2, NCOA1, BBS1, AKIRIN2, SRD5A1, BNIP3, NDE1, CSNK2A2, TSC1, PAX5, ASPM, NF1, TACC1, CRK, GART, MCPH1, PAFAH1B1	5806	78	19734	1.39441956596624	1	0.455008560755717	0.44199168600913
GOTERM_BP_DIRECT	GO:0045444~fat cell differentiation	34	0.548564052920297	0.0331799709220497	RNASEL, OSBPL11, FOXO1, NIPBL, CCND1, AKT2, FAM120B, LRRC8C, SDF4, EP300, BBS7, METTL8, ZBTB7A, BBS4, FBXO9, BBS2, OSBPL8, BBS1, MED1, WNT5B, ERAP1, ARID5B, INHBB, NOC3L, SENP2, PIAS1, FOSL2, NR4A2, TTC8, NR4A3, MAFB, BBS12, ATF5, TRIM32	5806	84	19734	1.37574430392205	1	0.464681710030465	0.45138810604541
GOTERM_BP_DIRECT	GO:0032402~melanosome transport	12	0.193610842207164	0.0336434132207071	BBS2, RAB1A, DCTN2, ARL6, DCTN1, BLOC1S3, RAB27A, MYO5A, BBS7, BBS5, BBS4, RAB11A	5806	22	19734	1.85394419565966	1	0.465112074412958	0.451806158573257
GOTERM_BP_DIRECT	GO:0044772~mitotic cell cycle phase transition	12	0.193610842207164	0.0336434132207071	CCNA2, CCNB2, CCNB1, CCNJ, CCND2, CCNI, CCNG2, TMOD3, CCNF, CCNG1, CKS2, SMC5	5806	22	19734	1.85394419565966	1	0.465112074412958	0.451806158573257
GOTERM_BP_DIRECT	GO:0060324~face development	12	0.193610842207164	0.0336434132207071	ALDH1A3, MAP2K1, SRF, ZFAND5, CHD7, RARA, MAPK1, HOXB3, BRAF, RAF1, BBS4, MAPK3	5806	22	19734	1.85394419565966	1	0.465112074412958	0.451806158573257
GOTERM_BP_DIRECT	GO:0006405~RNA export from nucleus	12	0.193610842207164	0.0336434132207071	NUP214, POM121, POM121C, NUP188, NUP155, NUP62, XPO5, TPR, NUP153, NUP98, RAE1, RBM33	5806	22	19734	1.85394419565966	1	0.465112074412958	0.451806158573257
GOTERM_BP_DIRECT	GO:0010821~regulation of mitochondrion organization	12	0.193610842207164	0.0336434132207071	PRMT6, GOLPH3, SLC30A9, RHOT1, PDE2A, RAP1GDS1, EP300, MUL1, VPS35, MFF, DNM1L, STOX1	5806	22	19734	1.85394419565966	1	0.465112074412958	0.451806158573257
GOTERM_BP_DIRECT	GO:0045445~myoblast differentiation	12	0.193610842207164	0.0336434132207071	RB1, ITGB1, DDX17, BCL9, DDX5, MBNL1, NRAS, MAML1, PLEKHM3, HINFP, BCL9L, PLEC	5806	22	19734	1.85394419565966	1	0.465112074412958	0.451806158573257
GOTERM_BP_DIRECT	GO:0043069~negative regulation of programmed cell death	12	0.193610842207164	0.0336434132207071	KANK2, BECN1, BNIP3L, XPNPEP1, DPP8, DPP9, BNIP3, NUP62, AMIGO2, PLCG2, TMEM109, TM7SF3	5806	22	19734	1.85394419565966	1	0.465112074412958	0.451806158573257
GOTERM_BP_DIRECT	GO:2000059~negative regulation of ubiquitin-dependent protein catabolic process	12	0.193610842207164	0.0336434132207071	PRMT6, PDCL3, USP14, CSNK2A1, TRIM39, USP5, SUFU, HFE, CSNK2A2, PSEN1, HIPK2, TAF1	5806	22	19734	1.85394419565966	1	0.465112074412958	0.451806158573257
GOTERM_BP_DIRECT	GO:0071902~positive regulation of protein serine/threonine kinase activity	15	0.242013552758954	0.0340149906940337	MAP2K1, RALB, DDX3X, CAB39, SYAP1, DAB2IP, RHOA, PPP2CA, ETAA1, PDCD10, PIM1, TAB1, CALM1, CALM2, EZH2	5806	30	19734	1.69944884602136	1	0.467244257153349	0.453877343877418
GOTERM_BP_DIRECT	GO:0010592~positive regulation of lamellipodium assembly	15	0.242013552758954	0.0340149906940337	ACTR3, NCKAP1, ACTR2, HSP90AA1, AKIRIN1, AUTS2, AVIL, PIK3R1, MTOR, CDC42, ABI2, PIK3CA, RAC2, ATP7A, WASF2	5806	30	19734	1.69944884602136	1	0.467244257153349	0.453877343877418
GOTERM_BP_DIRECT	GO:0010498~proteasomal protein catabolic process	15	0.242013552758954	0.0340149906940337	ATE1, VCP, DERL2, NR1D1, PRPF19, FBXO44, RNF41, DDB1, PSMA1, PSMB2, DDI2, PMAIP1, SOCS6, TRIM21, CUL4B	5806	30	19734	1.69944884602136	1	0.467244257153349	0.453877343877418
GOTERM_BP_DIRECT	GO:0048015~phosphatidylinositol-mediated signaling	15	0.242013552758954	0.0340149906940337	PLCL2, PIK3CD, PIK3CB, PIK3C2A, PIK3CG, PIK3C2B, PLCB3, PIK3CA, RPS6KB1, PI4KAP2, PI4KA, PLCG2, PIK3C3, PI4KB, PLCD4	5806	30	19734	1.69944884602136	1	0.467244257153349	0.453877343877418
GOTERM_BP_DIRECT	GO:0000727~double-strand break repair via break-induced replication	8	0.129073894804776	0.0347382503295974	MUS81, CDC45, GINS4, MCM3, MCM4, CDC7, MCM6, MCM2	5806	12	19734	2.26593179469514	1	0.470416085959383	0.456958433075791
GOTERM_BP_DIRECT	GO:0070231~T cell apoptotic process	8	0.129073894804776	0.0347382503295974	P2RX7, LMBR1L, KDELR1, BCL3, BCL2, RIPK1, FASLG, BCL10	5806	12	19734	2.26593179469514	1	0.470416085959383	0.456958433075791
GOTERM_BP_DIRECT	GO:0021670~lateral ventricle development	8	0.129073894804776	0.0347382503295974	NUMBL, CDK6, KDM2B, NUMB, PAX5, RPGRIP1L, UCHL5, AQP1	5806	12	19734	2.26593179469514	1	0.470416085959383	0.456958433075791
GOTERM_BP_DIRECT	GO:2000036~regulation of stem cell population maintenance	8	0.129073894804776	0.0347382503295974	KDM3A, CNOT1, CNOT2, CNOT3, ZC3H13, ELAVL1, WDR43, SAV1	5806	12	19734	2.26593179469514	1	0.470416085959383	0.456958433075791
GOTERM_BP_DIRECT	GO:0070198~protein localization to chromosome, telomeric region	8	0.129073894804776	0.0347382503295974	PSMD10, TNKS2, XRCC5, TNKS, ATRX, TINF2, TPP1, ATR	5806	12	19734	2.26593179469514	1	0.470416085959383	0.456958433075791
GOTERM_BP_DIRECT	GO:0006613~cotranslational protein targeting to membrane	8	0.129073894804776	0.0347382503295974	SEC61A2, SEC61A1, SRP19, TRAM1, ARL6IP1, SSR1, SRP14, SEC62	5806	12	19734	2.26593179469514	1	0.470416085959383	0.456958433075791
GOTERM_BP_DIRECT	GO:0090656~t-circle formation	8	0.129073894804776	0.0347382503295974	SMARCAL1, BLM, WRN, EXO1, XRCC3, DNA2, NBN, TERF1	5806	12	19734	2.26593179469514	1	0.470416085959383	0.456958433075791
GOTERM_BP_DIRECT	GO:0000012~single strand break repair	8	0.129073894804776	0.0347382503295974	TDP1, APLF, ERCC8, XRCC1, LIG4, ERCC6, SIRT1, APTX	5806	12	19734	2.26593179469514	1	0.470416085959383	0.456958433075791
GOTERM_BP_DIRECT	GO:0035666~TRIF-dependent toll-like receptor signaling pathway	8	0.129073894804776	0.0347382503295974	IKBKB, TICAM2, TRAF3, TRAF6, TLR6, TICAM1, MAP3K7, TLR4	5806	12	19734	2.26593179469514	1	0.470416085959383	0.456958433075791
GOTERM_BP_DIRECT	GO:0016446~somatic hypermutation of immunoglobulin genes	10	0.16134236850597	0.0355944211664147	POLB, POLQ, MCM3AP, MSH2, EXO1, PMS2, SAMHD1, MLH1, AICDA, UNG	5806	17	19734	1.99935158355454	1	0.477498327004681	0.463838065527398
GOTERM_BP_DIRECT	GO:0044790~suppression of viral release by host	10	0.16134236850597	0.0355944211664147	TRIM8, VAPB, TRIM5, TRIM13, TRIM35, TRIM25, TRIM26, TRIM27, TRIM21, TRIM32	5806	17	19734	1.99935158355454	1	0.477498327004681	0.463838065527398
GOTERM_BP_DIRECT	GO:0070085~glycosylation	10	0.16134236850597	0.0355944211664147	COG8, COG7, COG6, COG5, COG3, COG2, COG1, B4GALT6, B4GALT4, B4GALT5	5806	17	19734	1.99935158355454	1	0.477498327004681	0.463838065527398
GOTERM_BP_DIRECT	GO:0032206~positive regulation of telomere maintenance	10	0.16134236850597	0.0355944211664147	RTEL1, RAD50, PPP1R10, ATRX, TINF2, DHX36, POT1, NBN, TERF1, GNL3	5806	17	19734	1.99935158355454	1	0.477498327004681	0.463838065527398
GOTERM_BP_DIRECT	GO:0090304~nucleic acid metabolic process	10	0.16134236850597	0.0355944211664147	EXD2, ANKLE1, XRN1, PDE12, DDX1, METTL4, TARS2, DNA2, ASCC3, REXO2	5806	17	19734	1.99935158355454	1	0.477498327004681	0.463838065527398
GOTERM_BP_DIRECT	GO:0035196~miRNA processing	10	0.16134236850597	0.0355944211664147	SLC4A1AP, ZC3H7A, NUP155, ZC3H7B, PRKRA, PPP1R8, SNIP1, DICER1, PUM1, PUM2	5806	17	19734	1.99935158355454	1	0.477498327004681	0.463838065527398
GOTERM_BP_DIRECT	GO:0098656~monoatomic anion transmembrane transport	16	0.258147789609551	0.0369640489202261	ABCC4, GPR89A, ABCC1, ABCC5, ABCC10, SLC39A14, PANX1, SLC4A7, LRRC8C, VDAC3, LRRC8D, VDAC2, LRRC8A, VDAC1, LRRC8B, SLC19A1	5806	33	19734	1.64795039614192	1	0.495099465210319	0.480935670764251
GOTERM_BP_DIRECT	GO:0006605~protein targeting	21	0.338818973862536	0.0375734033686435	YWHAE, GBP5, YWHAB, FUT10, AP4E1, HPS4, KATNB1, SYNJ2BP, TRAK1, YWHAZ, SORL1, TRAK2, YWHAQ, CDC37, LAMP2, VPS52, KIF13B, AP4S1, NUP54, AP1S3, YWHAG	5806	47	19734	1.51865641559355	1	0.501698285041872	0.487345711705402
GOTERM_BP_DIRECT	GO:0007259~cell surface receptor signaling pathway via JAK-STAT	21	0.338818973862536	0.0375734033686435	IFNAR2, STAT5B, STAT1, STAT2, CTR9, STAT3, AGAP2, CSF2RB, TYK2, NMI, PKD2, PKD1, PIAS1, CCL2, STAT6, STAMBP, JAK2, SOCS6, JAK1, SOCS5, IFNAR1	5806	47	19734	1.51865641559355	1	0.501698285041872	0.487345711705402
GOTERM_BP_DIRECT	GO:0002244~hematopoietic progenitor cell differentiation	30	0.484027105517909	0.0378871453696639	AGPAT5, TOP2A, ATF2, RBM47, TNFRSF13B, CITED2, ZBTB24, ADAR, PSEN1, SIPA1L3, DHTKD1, SIN3A, RRS1, WDR7, LYN, ARL11, TGFB1, AP3B1, ESCO2, EML1, BMP4, ANLN, REST, PTPRC, SLC7A6OS, ZFAT, SBDS, HOXB3, ARHGEF7, DOCK1	5806	73	19734	1.39680727070249	1	0.505103198501922	0.490653217477213
GOTERM_BP_DIRECT	GO:0071108~protein K48-linked deubiquitination	13	0.209745079057761	0.0382218323451067	OTUD4, USP25, USP8, USP37, USP27X, USP5, USP33, TNFAIP3, OTUD7B, YOD1, VCPIP1, ATXN3, OTUD3	5806	25	19734	1.76742679986221	1	0.505645440516265	0.491179947044117
GOTERM_BP_DIRECT	GO:0006623~protein targeting to vacuole	13	0.209745079057761	0.0382218323451067	TMEM50A, VPS13C, TMEM50B, VPS13D, PIK3R4, LTBP4, AP3D1, VPS13A, VPS37A, VPS41, VPS8, WDFY3, MON1B	5806	25	19734	1.76742679986221	1	0.505645440516265	0.491179947044117
GOTERM_BP_DIRECT	GO:0035024~negative regulation of Rho protein signal transduction	13	0.209745079057761	0.0382218323451067	ITGB1, ITGA3, CCDC125, CUL3, HEG1, TNFAIP1, FLCN, SLTM, BCL6, KCTD10, DLC1, ABL2, SCAI	5806	25	19734	1.76742679986221	1	0.505645440516265	0.491179947044117
GOTERM_BP_DIRECT	GO:0045332~phospholipid translocation	13	0.209745079057761	0.0382218323451067	ABCA1, ABCC1, ATP8B4, ATP8B3, TMEM30A, ATP8B2, ATP8A1, ATP10D, ATP11C, ATP11B, ATP11A, ATP9B, ATP9A	5806	25	19734	1.76742679986221	1	0.505645440516265	0.491179947044117
GOTERM_BP_DIRECT	GO:0000380~alternative mRNA splicing, via spliceosome	13	0.209745079057761	0.0382218323451067	DDX17, RBM17, DDX5, NCBP1, DHX9, HNRNPU, SFPQ, HNRNPUL1, HNRNPUL2, RSRC1, STRAP, CDK13, SLU7	5806	25	19734	1.76742679986221	1	0.505645440516265	0.491179947044117
GOTERM_BP_DIRECT	GO:0032868~response to insulin	31	0.500161342368506	0.0383380395835713	STXBP3, IRS1, GCNT1, SLC2A1, INPPL1, RELA, EPM2AIP1, SESN3, UCP3, GRB10, TNFSF10, SCAP, HADH, ZBTB7B, IL10, LYN, EGR1, VPS13C, CAD, TSC1, MAPK14, SIRT1, CD2AP, HADHA, CRY2, CAT, KBTBD2, CRY1, UPRT, PPARA, OGT	5806	76	19734	1.386392479649	1	0.506403690290521	0.491916504825762
GOTERM_BP_DIRECT	GO:0001649~osteoblast differentiation	49	0.790577605679251	0.0389121731129464	BMPR2, CCDC47, CLTC, TNC, HNRNPU, ADAR, SYNCRIP, BCAP29, AKT1, MEF2C, TPM4, IGFBP5, IFT80, GTPBP4, RUNX2, CAT, SNRNP200, ASF1A, EPHA2, CBFB, DHX9, LEF1, HSD17B4, DDX21, RRBP1, HIRA, FIGNL1, TP53INP2, RDH14, MEF2D, WWTR1, GABBR1, SMAD4, DNAJC13, HSPE1, MAPK14, SMAD5, FOSL2, BMP4, RSL1D1, BMP2, MYBBP1A, FASN, PSMC2, NF1, CTNNB1, HNRNPC, RBMX, BMPR1A	5806	130	19734	1.28112297623148	1	0.513148001235787	0.498467874674093
GOTERM_BP_DIRECT	GO:0014823~response to activity	22	0.354953210713133	0.0389679782308372	IL10, KDM6B, HSPA8, PRKAA1, FKRP, ANGPT2, CAB39, CXCR4, CBL, ALAD, GCLC, ZEB1, PIK3CA, UCP3, CRY2, HSF1, CAT, CDK1, CRY1, GCLM, HADH, SLC25A25	5806	50	19734	1.49551498449879	1	0.513148001235787	0.498467874674093
GOTERM_BP_DIRECT	GO:0006887~exocytosis	45	0.726040658276864	0.0395801137730972	RALA, EXOC3L2, RAB3A, STX17, RAB3D, SNAP23, ITSN1, MIA3, LIN7C, PIK3C2A, STX11, SCRN1, STXBP5, STX2, SNAP29, RAB8A, RAB8B, ARFGEF1, CCR1, NSF, ARFGEF2, LRRC37A2, EXOC8, PRKCB, EXOC7, RAB3IP, MICAL3, RAB27A, SCAMP1, RAB11A, RAB10, TXLNA, SNX19, VAMP7, RAB12, DNAJC5, EXOC3, EXOC6, EXOC5, STX1A, EXOC2, LLGL1, CDK16, EXOC1, VAMP3	5806	118	19734	1.2961897978129	1	0.520411924059423	0.505523991355781
GOTERM_BP_DIRECT	GO:0032755~positive regulation of interleukin-6 production	40	0.645369474023879	0.0399434314132852	SETD4, DHX9, LPL, NOD1, HMGB1, BCL10, IL1RAP, NOD2, RELA, HSPD1, LILRA5, IFIH1, CLEC7A, PLCG2, MBP, CD36, IL6R, AKIRIN2, IL33, TGFB1, SYK, SPHK2, RIPK2, F2R, STAT3, IL16, PTPN11, LILRB2, TICAM1, TIRAP, IL17RA, P2RX7, TLR1, MAVS, POU2AF1, TRAF6, TLR6, TLR4, MYD88, TMEM106A	5806	103	19734	1.31996026875445	1	0.524387124767694	0.509385469610949
GOTERM_BP_DIRECT	GO:0010718~positive regulation of epithelial to mesenchymal transition	24	0.387221684414327	0.0412711988268903	SMAD2, WWTR1, FOXC1, SMAD4, HDAC2, TGFB1, SMAD3, KDM1A, LEF1, TGFBR1, MTOR, PTK2, TGFBR2, BMP4, TIAM1, OLFM1, DAB2, BMP2, BAMBI, ZNF703, CTNNB1, FERMT2, EZH2, BCL9L	5806	56	19734	1.45667043944688	1	0.540169008694718	0.524715865754969
GOTERM_BP_DIRECT	GO:0007040~lysosome organization	24	0.387221684414327	0.0412711988268903	ABCA1, BECN1, MBTPS1, SNAPIN, AKTIP, TFE3, HPS1, HPS4, AP3B1, HOOK3, CLN8, MTOR, MFSD8, ZFYVE26, GNPTAB, HSD17B1, ZKSCAN3, TMEM106B, PTPN9, TPP1, VPS35, PI4KB, SPG11, ARSB	5806	56	19734	1.45667043944688	1	0.540169008694718	0.524715865754969
GOTERM_BP_DIRECT	GO:0001825~blastocyst formation	11	0.177476605356567	0.0421551107671112	TJP1, KDM4C, RPL7L1, ACTL6A, MFN2, FURIN, MATR3, SKIL, SUPT6H, RTN4, GABPA	5806	20	19734	1.86939373062349	1	0.545717345185528	0.530105475559334
GOTERM_BP_DIRECT	GO:0038096~Fc-gamma receptor signaling pathway involved in phagocytosis	11	0.177476605356567	0.0421551107671112	LYN, VAV3, HCK, YES1, SYK, PRKCE, PRKCD, ABL1, FYN, PTK2, PLD2	5806	20	19734	1.86939373062349	1	0.545717345185528	0.530105475559334
GOTERM_BP_DIRECT	GO:0007007~inner mitochondrial membrane organization	11	0.177476605356567	0.0421551107671112	HSPA9, LETM1, WWTR1, CHCHD3, OPA1, APOOL, MTX2, MTX3, DNAJC11, IMMT, GHITM	5806	20	19734	1.86939373062349	1	0.545717345185528	0.530105475559334
GOTERM_BP_DIRECT	GO:0043392~negative regulation of DNA binding	11	0.177476605356567	0.0421551107671112	SP100, JUN, TFAP4, IFI16, KDM1A, SUMO1, NFIB, SUMO3, LEF1, RSF1, JAK2	5806	20	19734	1.86939373062349	1	0.545717345185528	0.530105475559334
GOTERM_BP_DIRECT	GO:0034244~negative regulation of transcription elongation by RNA polymerase II	11	0.177476605356567	0.0421551107671112	HEXIM1, RNF168, TCERG1, RNF8, AXIN1, SUPT4H1, LARP7, HNRNPU, VHL, EAPP, EZH2	5806	20	19734	1.86939373062349	1	0.545717345185528	0.530105475559334
GOTERM_BP_DIRECT	GO:0000731~DNA synthesis involved in DNA repair	14	0.225879315908358	0.0422028182984506	CDKN2D, POLQ, RRM1, RFC3, WRNIP1, SIRT1, NYNRIN, POLD3, POLA1, WRN, RRM2B, UBXN8, POLE, POLH	5806	28	19734	1.69944884602136	1	0.545717345185528	0.530105475559334
GOTERM_BP_DIRECT	GO:0016973~poly(A)+ mRNA export from nucleus	14	0.225879315908358	0.0422028182984506	ENY2, PCID2, NUP133, POLDIP3, THOC2, IWS1, GLE1, DDX19A, NXF1, DDX19B, MCM3AP, PABPN1, HNRNPUL1, ZC3H11A	5806	28	19734	1.69944884602136	1	0.545717345185528	0.530105475559334
GOTERM_BP_DIRECT	GO:0002224~toll-like receptor signaling pathway	14	0.225879315908358	0.0422028182984506	AP3B1, BCL10, IRAK4, TICAM1, TLR1, RPS6KA3, MAPKAPK3, TRAF3, NFKBIZ, MAPKAPK2, PLCG2, TLR10, TLR6, TLR4	5806	28	19734	1.69944884602136	1	0.545717345185528	0.530105475559334
GOTERM_BP_DIRECT	GO:0072540~T-helper 17 cell lineage commitment	7	0.112939657954179	0.0431522563910371	SOCS3, IRF4, STAT3, SLAMF6, IL6ST, IL6R, JAK1	5806	10	19734	2.3792283844299	1	0.548103770615256	0.532423630183653
GOTERM_BP_DIRECT	GO:0001783~B cell apoptotic process	7	0.112939657954179	0.0431522563910371	BCL2, BAK1, BCL10, PDCD1, FNIP1, TNFRSF21, CRKL	5806	10	19734	2.3792283844299	1	0.548103770615256	0.532423630183653
GOTERM_BP_DIRECT	GO:0042532~negative regulation of tyrosine phosphorylation of STAT protein	7	0.112939657954179	0.0431522563910371	SOCS3, GGNBP2, CAV1, NF2, PARP14, PIBF1, PTPN2	5806	10	19734	2.3792283844299	1	0.548103770615256	0.532423630183653
GOTERM_BP_DIRECT	GO:0035871~protein K11-linked deubiquitination	7	0.112939657954179	0.0431522563910371	VCPIP1, USP37, TNFAIP3, OTUD7B, YOD1, USP30, OTUD3	5806	10	19734	2.3792283844299	1	0.548103770615256	0.532423630183653
GOTERM_BP_DIRECT	GO:0003334~keratinocyte development	7	0.112939657954179	0.0431522563910371	IFT74, BCL11B, PALLD, SFN, FLNB, FOSL2, PLEC	5806	10	19734	2.3792283844299	1	0.548103770615256	0.532423630183653
GOTERM_BP_DIRECT	GO:0071044~histone mRNA catabolic process	7	0.112939657954179	0.0431522563910371	UPF1, EXOSC10, XRN1, LSM1, ATM, MTPAP, DCP2	5806	10	19734	2.3792283844299	1	0.548103770615256	0.532423630183653
GOTERM_BP_DIRECT	GO:0001893~maternal placenta development	7	0.112939657954179	0.0431522563910371	PRDX3, DAZAP1, BMPR2, AKT1, TMED2, NR2F2, PRDM1	5806	10	19734	2.3792283844299	1	0.548103770615256	0.532423630183653
GOTERM_BP_DIRECT	GO:2000008~regulation of protein localization to cell surface	7	0.112939657954179	0.0431522563910371	ABCA2, TOR1A, HFE, GBF1, CTNNB1, KCNAB2, RAB11FIP5	5806	10	19734	2.3792283844299	1	0.548103770615256	0.532423630183653
GOTERM_BP_DIRECT	GO:0000447~endonucleolytic cleavage in ITS1 to separate SSU-rRNA from 5.8S rRNA and LSU-rRNA from tricistronic rRNA transcript (SSU-rRNA, 5.8S rRNA, LSU-rRNA)	7	0.112939657954179	0.0431522563910371	ABT1, RCL1, NOP14, TBCE, RRS1, UTP20, KRI1	5806	10	19734	2.3792283844299	1	0.548103770615256	0.532423630183653
GOTERM_BP_DIRECT	GO:0000722~telomere maintenance via recombination	7	0.112939657954179	0.0431522563910371	RAD50, RAD51, TEP1, XRCC3, SMC5, SMC6, BRCA2	5806	10	19734	2.3792283844299	1	0.548103770615256	0.532423630183653
GOTERM_BP_DIRECT	GO:0001945~lymph vessel development	7	0.112939657954179	0.0431522563910371	EFNB2, FOXC1, SYK, NPR2, HEG1, KDR, NR2F2	5806	10	19734	2.3792283844299	1	0.548103770615256	0.532423630183653
GOTERM_BP_DIRECT	GO:0003170~heart valve development	7	0.112939657954179	0.0431522563910371	GSK3B, HECTD1, APC, PDE2A, MDM4, MATR3, PRDM1	5806	10	19734	2.3792283844299	1	0.548103770615256	0.532423630183653
GOTERM_BP_DIRECT	GO:0006006~glucose metabolic process	27	0.435624394966118	0.0437254725369569	PRKAA1, H6PD, ADPGK, INPPL1, OMA1, PDHB, HK2, HK1, SERP1, AKT2, AKT1, PGM2, DLAT, PDK2, PGM1, PDK1, WDTC1, CPT1A, PDHA1, HOOK3, MAPK14, PGM2L1, OAS1, PIK3CA, FABP5, KBTBD2, PPARD	5806	65	19734	1.41184981054082	1	0.553748657356837	0.537907028131371
GOTERM_BP_DIRECT	GO:0001570~vasculogenesis	27	0.435624394966118	0.0437254725369569	YAP1, NRP1, CUL7, PAXIP1, CITED2, NPR2, PTPRJ, ZFP36L1, GJC1, SGPL1, ZMIZ1, KDR, ITGAV, TGFB1, FZD4, TIPARP, FBXW7, HEG1, CAV1, GLMN, QKI, TGFBR2, WARS2, VEGFA, RASA1, AGGF1, EPHA2	5806	65	19734	1.41184981054082	1	0.553748657356837	0.537907028131371
GOTERM_BP_DIRECT	GO:0002931~response to ischemia	28	0.451758631816715	0.0443248571628155	CSF1, ROCK2, PIK3CB, AQP3, RELA, HK2, CASP9, PANX1, EEF2K, MYB, PTK2B, MAP3K5, EGR1, MEF2C, RNLS, CAV1, ARID1B, PER2, P2RX7, RCAN1, REST, BCL2, HYOU1, SOS1, CPEB2, BCL2L2, NFE2L2, CPEB4	5806	68	19734	1.39954610848818	1	0.558439747422168	0.542463915596856
GOTERM_BP_DIRECT	GO:0048489~synaptic vesicle transport	9	0.145208131655373	0.0447453175920309	TOR1A, SNAPIN, RAB3A, SYNJ1, KIF5B, RAB27A, CTNNB1, SPG11, DNM2	5806	15	19734	2.03933861522563	1	0.558439747422168	0.542463915596856
GOTERM_BP_DIRECT	GO:0014044~Schwann cell development	9	0.145208131655373	0.0447453175920309	MED12, MAP2K1, NF1, MAPK1, GRB2, LAMC1, RAF1, SOS1, MAPK3	5806	15	19734	2.03933861522563	1	0.558439747422168	0.542463915596856
GOTERM_BP_DIRECT	GO:0045176~apical protein localization	9	0.145208131655373	0.0447453175920309	ARF4, VANGL2, DLG5, RDX, MAL, GOPC, CELSR1, ACTB, JAM3	5806	15	19734	2.03933861522563	1	0.558439747422168	0.542463915596856
GOTERM_BP_DIRECT	GO:0010717~regulation of epithelial to mesenchymal transition	9	0.145208131655373	0.0447453175920309	TIAM1, POFUT2, APLF, DAG1, CLASP1, QKI, TGFBR1, CLASP2, SMAD7	5806	15	19734	2.03933861522563	1	0.558439747422168	0.542463915596856
GOTERM_BP_DIRECT	GO:0035729~cellular response to hepatocyte growth factor stimulus	9	0.145208131655373	0.0447453175920309	IL10, MED1, NRP1, GCLC, CREB1, GCLM, RELA, APPL2, APPL1	5806	15	19734	2.03933861522563	1	0.558439747422168	0.542463915596856
GOTERM_BP_DIRECT	GO:0016242~negative regulation of macroautophagy	9	0.145208131655373	0.0447453175920309	USP36, NRBP2, NPC1, POLDIP2, PIK3CA, AKT1, TSC1, SMCR8, MTOR	5806	15	19734	2.03933861522563	1	0.558439747422168	0.542463915596856
GOTERM_BP_DIRECT	GO:0060766~negative regulation of androgen receptor signaling pathway	9	0.145208131655373	0.0447453175920309	NCOR2, HEYL, DAB2, NCOR1, SIRT1, ZBTB7A, PIAS2, SMARCA4, FOXP1	5806	15	19734	2.03933861522563	1	0.558439747422168	0.542463915596856
GOTERM_BP_DIRECT	GO:1904507~positive regulation of telomere maintenance in response to DNA damage	9	0.145208131655373	0.0447453175920309	YY1, INO80D, ACTR5, ACTL6A, RUVBL1, ACTR8, INO80, NFRKB, UCHL5	5806	15	19734	2.03933861522563	1	0.558439747422168	0.542463915596856
GOTERM_BP_DIRECT	GO:1904874~positive regulation of telomerase RNA localization to Cajal body	9	0.145208131655373	0.0447453175920309	CCT6A, CCT2, SHQ1, DKC1, TCP1, RUVBL1, NAF1, CCT8, CCT5	5806	15	19734	2.03933861522563	1	0.558439747422168	0.542463915596856
GOTERM_BP_DIRECT	GO:0006909~phagocytosis	29	0.467892868667312	0.0448316111051506	ITGB1, CDC42SE1, NOD2, TM9SF4, CORO1C, CNN2, LEPR, PIP5K1A, PIP5K1C, RAB11FIP2, LDLR, TICAM2, ANXA1, CD93, EIF2AK1, ANXA11, C1ORF43, MERTK, UNC13D, DNM2, SLTM, PIK3CA, ELMO1, ELMO2, CD302, RAB5A, TLR4, MYD88, CDC42SE2	5806	71	19734	1.38828215590477	1	0.558705831729261	0.542722387770033
GOTERM_BP_DIRECT	GO:0030335~positive regulation of cell migration	99	1.5972894482091	0.0453918792143048	SEMA5A, CSF1, ATP8A1, MYLK, IGF1R, CCAR1, CDH5, PREX1, AKT2, KDR, AKT1, ACVR1, PCID2, WNT5B, F2R, ADAM10, PRKCA, ACTN4, TIAM1, ADAM17, DAAM2, RUFY3, MYADM, ADAM9, CBLL1, EPHA2, NOTCH1, PDGFB, PIK3R3, FAM83G, PODXL, CLEC7A, PDCD10, ZNF703, ZNF304, FAM83D, ZNF268, CCR1, LYN, TGFB1, UBE2I, SMAD3, HSPA5, FZD4, MCAM, CAV1, RDX, SSH2, PTK2, DAB2, BMP2, CASS4, ATM, FERMT2, EZH2, ITGB1, FLT1, PIK3CD, SYN…	5806	287	19734	1.17244206101822	1	0.564869420208115	0.548709648447306
GOTERM_BP_DIRECT	GO:0042177~negative regulation of protein catabolic process	20	0.322684737011939	0.0455660200296698	SMAD4, SMAD3, SF3B3, MYCBP2, DAB2IP, SNX12, AGAP2, IRAK3, HMGCR, RELA, SIRT2, AZIN1, PHF20L1, RGP1, SNX3, MDM4, FYN, DEDD, MAD2L1, BANP	5806	45	19734	1.51062119646343	1	0.565400008997302	0.549225058164259
GOTERM_BP_DIRECT	GO:0007281~germ cell development	20	0.322684737011939	0.0455660200296698	ACVR1, ANGPT2, STAU1, CELF1, FBXW11, STAU2, FANCC, PRDM1, SMAD5, MTOR, GMCL1, RNF2, TIAL1, BMP4, MSH2, RPS6KB1, DND1, RARA, KIF21A, PAFAH1B1	5806	45	19734	1.51062119646343	1	0.565400008997302	0.549225058164259
GOTERM_BP_DIRECT	GO:0060071~Wnt signaling pathway, planar cell polarity pathway	15	0.242013552758954	0.0456481006976953	FZD3, SMURF2, SMURF1, RYK, FZD6, CELSR1, RHOA, CDC42, VANGL1, MED12, TIAM1, VANGL2, DVL1, DVL2, DVL3	5806	31	19734	1.64462791550454	1	0.565602331267265	0.549421592403241
GOTERM_BP_DIRECT	GO:0007507~heart development	75	1.21006776379477	0.0473516698211557	CDKN1B, CITED2, PTEN, PTPRJ, ECE1, PKD2, PKD1, MED12, GYS1, AKAP13, PPP3CB, CASP7, CASP8, POFUT1, CASP3, RB1CC1, EP300, PSKH1, KDM6A, ACVR1, KDM6B, MEF2A, MAP2K1, MEF2C, NCOA6, IFT140, ITGA3, HEG1, CAD, AP1B1, CACYBP, ZDHHC16, TGFBR1, TGFBR2, KAT2B, MTHFD1, ANKS6, PPARG, PPARA, FOXC1, CALCRL, NOTCH1, PCNA, SHC1, PRKDC, SRF, PDGFB, HDAC9, ZFP36L1, IFT74, PPP3R1, ADAP2, GNA11, DVL1, DVL2, SMYD2, LP…	5806	212	19734	1.20244022124153	1	0.585866199700889	0.56910575254117
GOTERM_BP_DIRECT	GO:0002223~stimulatory C-type lectin receptor signaling pathway	12	0.193610842207164	0.0477355493769561	LYN, IKBKB, CREBBP, SYK, CLEC7A, KLRC3, TRAF6, PLCG2, EP300, FYN, MAP3K7, PAK2	5806	23	19734	1.77333792628316	1	0.587236035897633	0.570436400494584
GOTERM_BP_DIRECT	GO:0045736~negative regulation of cyclin-dependent protein serine/threonine kinase activity	12	0.193610842207164	0.0477355493769561	HEXIM1, LATS1, CDKN1B, LATS2, TFAP4, APC, PLK1, PTEN, NR2F2, IPO7, IPO5, MEN1	5806	23	19734	1.77333792628316	1	0.587236035897633	0.570436400494584
GOTERM_BP_DIRECT	GO:0030220~platelet formation	12	0.193610842207164	0.0477355493769561	CASP9, MEF2C, TPM4, WDR1, SRF, CASP3, ACTN1, VPS33A, EP300, MYH9, PTPRJ, PTPN11	5806	23	19734	1.77333792628316	1	0.587236035897633	0.570436400494584
GOTERM_BP_DIRECT	GO:0099072~regulation of postsynaptic membrane neurotransmitter receptor levels	12	0.193610842207164	0.0477355493769561	EFNB2, PRKCI, RAP2A, HSP90AA1, PORCN, DLG1, SNX27, SLC9A6, CTNND1, ZDHHC5, PPFIA1, SNX6	5806	23	19734	1.77333792628316	1	0.587236035897633	0.570436400494584
GOTERM_BP_DIRECT	GO:0030511~positive regulation of transforming growth factor beta receptor signaling pathway	16	0.258147789609551	0.0486197351202251	CDKN2B, CREBBP, SMAD4, HSP90AB1, CITED2, AXIN1, THBS1, HIPK2, TGFBR3, FLCN, ZEB2, TWSG1, SNW1, EP300, RNF111, MEN1	5806	34	19734	1.59948126684363	1	0.595557125781788	0.578519440825128
GOTERM_BP_DIRECT	GO:0048705~skeletal system morphogenesis	16	0.258147789609551	0.0486197351202251	LAMA5, CSRNP1, WDR48, PLEKHA1, RYK, TIPARP, ANKRD11, ZFAND5, ARID5B, PSEN1, TGFBR1, RAB33B, P2RX7, SGPL1, PRKRA, HOXD8	5806	34	19734	1.59948126684363	1	0.595557125781788	0.578519440825128
GOTERM_BP_DIRECT	GO:0031032~actomyosin structure organization	16	0.258147789609551	0.0486197351202251	ROCK1, ROCK2, EPB41, CDC42BPB, CDC42BPA, CIT, CNN3, TJP1, CNN2, EPB41L5, EPB41L2, EPB41L3, MYO18A, MYH9, TRPM7, MYH10	5806	34	19734	1.59948126684363	1	0.595557125781788	0.578519440825128
GOTERM_BP_DIRECT	GO:0010467~gene expression	52	0.838980316231042	0.0490582157777639	INPPL1, PRDM1, CHD2, NR3C1, ELK1, HS2ST1, EDNRB, SGCB, GRB10, AKT1, KPNA4, BBS4, TGM2, EOMES, TCF12, POMGNT1, RUNX2, HADHB, NPC1, TLR4, SHANK3, PLEC, CUL3, DOT1L, PDGFB, LRP5, MLLT3, IQGAP3, FOXO1, RNF2, ANKH, HSD17B1, VPS54, DMD, FYN, BBS2, IL33, TGFB1, ANGPT2, KLHL3, FOSL2, HIPK2, EXT1, EXT2, GOLPH3, DIAPH3, NFIB, KBTBD2, KRAS, IL7R, MYD88, CUL4B	5806	141	19734	1.25349418429944	1	0.600073396120899	0.582906509803218
GOTERM_BP_DIRECT	GO:0030512~negative regulation of transforming growth factor beta receptor signaling pathway	48	0.774443368828654	0.0506796356259297	ZNF451, USP15, HDAC2, ARID4A, ARID4B, MTMR4, ING1, GLG1, PBLD, SPRED2, SPRED1, CHST11, RBBP4, SIN3A, SAP30L, PEG10, SNX25, SAP130, SUDS3, RBBP7, ZBTB7A, SKIL, BCL9L, SNX6, HSPA5, SMURF2, SMURF1, CAV2, PDPK1, LEMD3, SIRT1, SMAD7, TGFBR3, SKI, FKBP1A, PPM1A, BMP2, ADAM17, EID2, BAMBI, BRMS1L, SPRY2, STRAP, SPRY1, PPARG, INTS9, PPARA, OGT	5806	129	19734	1.26470611796938	1	0.619025833447968	0.601316756226408
GOTERM_BP_DIRECT	GO:0043407~negative regulation of MAP kinase activity	17	0.274282026460148	0.0511753305461849	LYN, PTPN1, PRKCD, PAQR3, SPRY4, DAB2IP, PTPRJ, IRAK3, LAX1, DUSP7, BMP2, STK38, NF1, SPRY2, SPRY1, PPARG, MMACHC	5806	37	19734	1.56165569634395	1	0.624193854420772	0.606336930570613
GOTERM_BP_DIRECT	GO:0034605~cellular response to heat	25	0.403355921264924	0.0512694580316695	YWHAE, VCP, HDAC2, HSP90AB1, CLPB, PDCD6, HTRA2, THBS1, HDAC6, ATXN3, SUMO1, BAG3, TPR, DHX36, HSF1, PRKACA, PRKACB, LYN, HSPA8, DAXX, HSP90AA1, TRPV1, EIF2S1, NF1, SLU7	5806	60	19734	1.41620737168446	1	0.62445618925542	0.606591760536169
GOTERM_BP_DIRECT	GO:0072659~protein localization to plasma membrane	59	0.951919974185221	0.0514294956184757	RAB3A, MAST4, RAB3D, ZDHHC5, ZDHHC7, PIGW, ZDHHC2, ZDHHC3, IKBKB, EFR3A, ZFYVE27, SCP2, AKT2, ARL6IP5, TMED2, RAB8A, RAB8B, RHBDF2, ATP1B3, RAP2A, FRMD8, RAPGEF2, ITGB1BP1, TNIK, EXOC5, RAPGEF6, EPHA2, ARF6, PSMD10, LAMA5, SEC23A, ROCK1, ROCK2, STXBP1, ZDHHC23, BAG4, RAP1A, FCHO2, EPB41L3, PIP5K1A, TSPAN5, SPTBN1, CLASP2, PPIL2, SMURF1, SEC16A, PTCH1, RDX, DENND4C, MYO5A, RAB27A, RAB11A, RAB10, T…	5806	163	19734	1.23027585172098	1	0.625519424078179	0.607624578360859
GOTERM_BP_DIRECT	GO:0045022~early endosome to late endosome transport	13	0.209745079057761	0.0524572597315371	BECN1, PXK, ANKRD27, AKTIP, PIK3R4, PTPN23, HOOK3, EEA1, SNX16, KIF16B, PIK3C3, RAB5A, RAB7A	5806	26	19734	1.69944884602136	1	0.628587569824943	0.610604950662606
GOTERM_BP_DIRECT	GO:0008608~attachment of spindle microtubules to kinetochore	10	0.16134236850597	0.0530110072282545	EML4, DSN1, NUF2, MIS12, ZNF207, BUB3, NSL1, SPC24, NDC80, SPC25	5806	18	19734	1.88827649557929	1	0.628587569824943	0.610604950662606
GOTERM_BP_DIRECT	GO:0002753~cytoplasmic pattern recognition receptor signaling pathway	10	0.16134236850597	0.0530110072282545	IFIH1, YWHAE, BECN1, MAVS, TBK1, TRAF6, TIFA, TRIM25, MAP3K7, IPO5	5806	18	19734	1.88827649557929	1	0.628587569824943	0.610604950662606
GOTERM_BP_DIRECT	GO:0034620~cellular response to unfolded protein	10	0.16134236850597	0.0530110072282545	PTPN1, DAXX, BAG3, HSPB8, RHBDD1, HSF1, DAB2IP, TMBIM6, BAK1, TM7SF3	5806	18	19734	1.88827649557929	1	0.628587569824943	0.610604950662606
GOTERM_BP_DIRECT	GO:0000712~resolution of meiotic recombination intermediates	10	0.16134236850597	0.0530110072282545	TOP2A, MUS81, TOP2B, ANKLE1, FANCM, EME1, ERCC4, RMI1, EME2, MLH1	5806	18	19734	1.88827649557929	1	0.628587569824943	0.610604950662606
GOTERM_BP_DIRECT	GO:0051492~regulation of stress fiber assembly	10	0.16134236850597	0.0530110072282545	CDC42, PTGER4, TTC8, ROCK1, ROCK2, ALMS1, PIK3R2, TSC1, BBS4, SLC9A1	5806	18	19734	1.88827649557929	1	0.628587569824943	0.610604950662606
GOTERM_BP_DIRECT	GO:0030224~monocyte differentiation	10	0.16134236850597	0.0530110072282545	BMP4, MED1, IFI16, CSF1, FASN, PDE2A, SP3, MYH9, PPARG, VEGFA	5806	18	19734	1.88827649557929	1	0.628587569824943	0.610604950662606
GOTERM_BP_DIRECT	GO:0046426~negative regulation of receptor signaling pathway via JAK-STAT	10	0.16134236850597	0.0530110072282545	SOCS3, LEPROT, HGS, CAV1, BCL3, NF2, VHL, ADIPOR1, SH2B3, PTPN2	5806	18	19734	1.88827649557929	1	0.628587569824943	0.610604950662606
GOTERM_BP_DIRECT	GO:0030889~negative regulation of B cell proliferation	10	0.16134236850597	0.0530110072282545	IL10, LYN, TNFRSF13B, INPP5D, CASP3, PAWR, RC3H1, CTLA4, ATM, TNFRSF21	5806	18	19734	1.88827649557929	1	0.628587569824943	0.610604950662606
GOTERM_BP_DIRECT	GO:0014029~neural crest formation	6	0.0968054211035818	0.053509257019637	TCOF1, PDCD6, POLR1B, NOLC1, KLHL12, KBTBD8	5806	8	19734	2.54917326903204	1	0.628587569824943	0.610604950662606
GOTERM_BP_DIRECT	GO:0000054~ribosomal subunit export from nucleus	6	0.0968054211035818	0.053509257019637	NPM1, LSG1, XPO1, TSC1, ABCE1, RAN	5806	8	19734	2.54917326903204	1	0.628587569824943	0.610604950662606
GOTERM_BP_DIRECT	GO:0016070~RNA metabolic process	6	0.0968054211035818	0.053509257019637	ATXN2, DDX24, DDX47, XRN2, DDX54, TSN	5806	8	19734	2.54917326903204	1	0.628587569824943	0.610604950662606
GOTERM_BP_DIRECT	GO:0045003~double-strand break repair via synthesis-dependent strand annealing	6	0.0968054211035818	0.053509257019637	ERCC6L, FANCM, XRCC3, RAD54L, ERCC6, RAD54B	5806	8	19734	2.54917326903204	1	0.628587569824943	0.610604950662606
GOTERM_BP_DIRECT	GO:0090435~protein localization to nuclear envelope	6	0.0968054211035818	0.053509257019637	TMEM201, PLK1, TOR1AIP2, LMNB2, TOR1AIP1, LMNB1	5806	8	19734	2.54917326903204	1	0.628587569824943	0.610604950662606
GOTERM_BP_DIRECT	GO:0016254~preassembly of GPI anchor in ER membrane	6	0.0968054211035818	0.053509257019637	PIGB, PIGN, PIGA, PIGL, PIGW, PIGG	5806	8	19734	2.54917326903204	1	0.628587569824943	0.610604950662606
GOTERM_BP_DIRECT	GO:0031670~cellular response to nutrient	6	0.0968054211035818	0.053509257019637	CDKN2B, RPS6KB1, CSNK1A1, LPL, MTOR, PDK2	5806	8	19734	2.54917326903204	1	0.628587569824943	0.610604950662606
GOTERM_BP_DIRECT	GO:0016562~protein import into peroxisome matrix, receptor recycling	6	0.0968054211035818	0.053509257019637	USP9X, PEX5, PEX2, PEX10, PEX1, PEX12	5806	8	19734	2.54917326903204	1	0.628587569824943	0.610604950662606
GOTERM_BP_DIRECT	GO:0044788~modulation by host of viral process	6	0.0968054211035818	0.053509257019637	CDC42, EEA1, ROCK2, FASN, PI4KA, RAB5A	5806	8	19734	2.54917326903204	1	0.628587569824943	0.610604950662606
GOTERM_BP_DIRECT	GO:1902425~positive regulation of attachment of mitotic spindle microtubules to kinetochore	6	0.0968054211035818	0.053509257019637	KAT2B, BECN1, KAT5, INCENP, CDCA8, HNRNPU	5806	8	19734	2.54917326903204	1	0.628587569824943	0.610604950662606
GOTERM_BP_DIRECT	GO:0006271~DNA strand elongation involved in DNA replication	6	0.0968054211035818	0.053509257019637	POLD3, POLA1, RFC3, RFC4, MCM3, MCM4	5806	8	19734	2.54917326903204	1	0.628587569824943	0.610604950662606
GOTERM_BP_DIRECT	GO:0036499~PERK-mediated unfolded protein response	6	0.0968054211035818	0.053509257019637	EIF2AK3, TMED2, QRICH1, EIF2S1, RPAP2, NFE2L2	5806	8	19734	2.54917326903204	1	0.628587569824943	0.610604950662606
GOTERM_BP_DIRECT	GO:0038172~interleukin-33-mediated signaling pathway	6	0.0968054211035818	0.053509257019637	IL33, TRAF6, IL1RAP, IRAK4, MAP3K7, MYD88	5806	8	19734	2.54917326903204	1	0.628587569824943	0.610604950662606
GOTERM_BP_DIRECT	GO:0045588~positive regulation of gamma-delta T cell differentiation	6	0.0968054211035818	0.053509257019637	STAT5B, PTPRC, SYK, LEF1, SOX13, NCKAP1L	5806	8	19734	2.54917326903204	1	0.628587569824943	0.610604950662606
GOTERM_BP_DIRECT	GO:0045955~negative regulation of calcium ion-dependent exocytosis	6	0.0968054211035818	0.053509257019637	RAP1B, REST, NOTCH1, STXBP3, ADRA2A, GNAI2	5806	8	19734	2.54917326903204	1	0.628587569824943	0.610604950662606
GOTERM_BP_DIRECT	GO:0015734~taurine transmembrane transport	6	0.0968054211035818	0.053509257019637	SLC36A1, SLC6A6, SLC16A6, LRRC8C, LRRC8D, LRRC8A	5806	8	19734	2.54917326903204	1	0.628587569824943	0.610604950662606
GOTERM_BP_DIRECT	GO:0035458~cellular response to interferon-beta	14	0.225879315908358	0.0564408631158667	IFNAR2, PNPT1, STAT1, PYHIN1, HTRA2, UBE2G2, IFI16, OAS1, IRF1, CAPN2, CALM1, CALM2, UBE2K, IFNAR1	5806	29	19734	1.64084716167579	1	0.65477227577238	0.636040565126955
GOTERM_BP_DIRECT	GO:0010457~centriole-centriole cohesion	8	0.129073894804776	0.0564997125971748	CEP68, NIN, CEP135, DCTN1, KIF3A, ODF2, CEP250, CCDC102B	5806	13	19734	2.09162934894936	1	0.65477227577238	0.636040565126955
GOTERM_BP_DIRECT	GO:0019752~carboxylic acid metabolic process	8	0.129073894804776	0.0564997125971748	UEVLD, LIPT2, LIPT1, GRHPR, SGPL1, PDXDC1, DBT, CSAD	5806	13	19734	2.09162934894936	1	0.65477227577238	0.636040565126955
GOTERM_BP_DIRECT	GO:0071872~cellular response to epinephrine stimulus	8	0.129073894804776	0.0564997125971748	SRD5A1, PDE4D, PDE4B, ATP2B4, PRKACA, PRKACB, SIRT2, SLC9A1	5806	13	19734	2.09162934894936	1	0.65477227577238	0.636040565126955
GOTERM_BP_DIRECT	GO:0006307~DNA alkylation repair	8	0.129073894804776	0.0564997125971748	OTUD4, FTO, USP7, ASCC1, USP9X, ALKBH1, ASCC2, ASCC3	5806	13	19734	2.09162934894936	1	0.65477227577238	0.636040565126955
GOTERM_BP_DIRECT	GO:0071679~commissural neuron axon guidance	8	0.129073894804776	0.0564997125971748	NRP1, ADAM17, FZD3, RYK, NFIB, PTCH1, DAG1, VEGFA	5806	13	19734	2.09162934894936	1	0.65477227577238	0.636040565126955
GOTERM_BP_DIRECT	GO:0051382~kinetochore assembly	8	0.129073894804776	0.0564997125971748	CENPE, CENPF, POGZ, CENPK, MIS12, SUGT1, CENPA, DLGAP5	5806	13	19734	2.09162934894936	1	0.65477227577238	0.636040565126955
GOTERM_BP_DIRECT	GO:1902902~negative regulation of autophagosome assembly	8	0.129073894804776	0.0564997125971748	BECN1, SCFD1, PHF23, FEZ2, SMCR8, TMEM39A, SEC22B, MTM1	5806	13	19734	2.09162934894936	1	0.65477227577238	0.636040565126955
GOTERM_BP_DIRECT	GO:0044828~negative regulation by host of viral genome replication	8	0.129073894804776	0.0564997125971748	CCNK, VAPA, VAPB, ZC3H12A, ZBED1, SMC5, EIF2AK4, SMC6	5806	13	19734	2.09162934894936	1	0.65477227577238	0.636040565126955
GOTERM_BP_DIRECT	GO:0090043~regulation of tubulin deacetylation	8	0.129073894804776	0.0564997125971748	KAT2B, DR1, TADA2A, ZZZ3, YEATS2, WDR5, MBIP, EP300	5806	13	19734	2.09162934894936	1	0.65477227577238	0.636040565126955
GOTERM_BP_DIRECT	GO:0061028~establishment of endothelial barrier	11	0.177476605356567	0.0597898580806182	PPP1R16B, RAP1B, RAP1A, EDNRB, PDE4D, PDE2A, RDX, RAPGEF1, MYADM, RAPGEF2, MSN	5806	21	19734	1.78037498154618	1	0.6801215284572	0.660664626956971
GOTERM_BP_DIRECT	GO:0051016~barbed-end actin filament capping	11	0.177476605356567	0.0597898580806182	SVIL, CAPZB, AVIL, FLII, CAPZA1, RDX, CAPZA2, TWF1, ADD3, ADD1, TRIOBP	5806	21	19734	1.78037498154618	1	0.6801215284572	0.660664626956971
GOTERM_BP_DIRECT	GO:0045722~positive regulation of gluconeogenesis	11	0.177476605356567	0.0597898580806182	DDB1, KAT2B, WDR5, CRY1, PPARA, PRKACA, SIRT1, ARPP19, PRKACB, FOXO1, PTPN2	5806	21	19734	1.78037498154618	1	0.6801215284572	0.660664626956971
GOTERM_BP_DIRECT	GO:0043254~regulation of protein-containing complex assembly	11	0.177476605356567	0.0597898580806182	LATS1, HSPA8, HSP90AA1, BBS10, DAB2IP, HJURP, PTPN11, CD36, ANKRA2, TICAM1, HCFC1	5806	21	19734	1.78037498154618	1	0.6801215284572	0.660664626956971
GOTERM_BP_DIRECT	GO:0045862~positive regulation of proteolysis	11	0.177476605356567	0.0597898580806182	CYFIP2, HSPA8, HDAC2, CASP8, ASPH, FBXW11, PLK1, BAK1, BTRC, OGT, TRIM32	5806	21	19734	1.78037498154618	1	0.6801215284572	0.660664626956971
GOTERM_BP_DIRECT	GO:0030490~maturation of SSU-rRNA	11	0.177476605356567	0.0597898580806182	NOP14, LSM6, RIOK3, WDR3, MPHOSPH10, SRFBP1, RIOK2, DDX52, RIOK1, NOL11, IPO4	5806	21	19734	1.78037498154618	1	0.6801215284572	0.660664626956971
GOTERM_BP_DIRECT	GO:0032012~regulation of ARF protein signal transduction	11	0.177476605356567	0.0597898580806182	ARFGEF1, CYTH2, ARFGEF2, GIT2, IQSEC1, PSD4, GBF1, FBXO8, ARFGAP3, CYTH1, GIT1	5806	21	19734	1.78037498154618	1	0.6801215284572	0.660664626956971
GOTERM_BP_DIRECT	GO:0002042~cell migration involved in sprouting angiogenesis	11	0.177476605356567	0.0597898580806182	ITGB1, EFNB2, NRP1, EGR3, SRF, MMRN2, KDR, PIK3R3, AKT1, MIA3, VEGFA	5806	21	19734	1.78037498154618	1	0.6801215284572	0.660664626956971
GOTERM_BP_DIRECT	GO:0008053~mitochondrial fusion	11	0.177476605356567	0.0597898580806182	AFG3L2, CHCHD3, OPA1, MFN1, MFN2, BAK1, USP30, PLD6, MFF, GDAP1, MCL1	5806	21	19734	1.78037498154618	1	0.6801215284572	0.660664626956971
GOTERM_BP_DIRECT	GO:0070935~3'-UTR-mediated mRNA stabilization	11	0.177476605356567	0.0597898580806182	ZFP36, RBM47, ANGEL2, MAPKAPK2, HNRNPC, MAPK14, TARDBP, ELAVL1, TIRAP, MYD88, HNRNPA0	5806	21	19734	1.78037498154618	1	0.6801215284572	0.660664626956971
GOTERM_BP_DIRECT	GO:0021915~neural tube development	15	0.242013552758954	0.0597943802202167	STIL, TGFB1, NOTCH1, NUP133, C2CD3, AMBRA1, PKD2, PKD1, ZFP36L1, SALL2, KAT5, DVL1, NF1, DCHS1, EPHA2	5806	32	19734	1.59323329314502	1	0.6801215284572	0.660664626956971
GOTERM_BP_DIRECT	GO:0001569~branching involved in blood vessel morphogenesis	15	0.242013552758954	0.0597943802202167	ACVR1, NRP1, RBM15, SRF, LEF1, NRARP, STK4, TGFBR2, VEGFA, DLL4, GNA13, PPP3R1, COL4A1, KDR, CTNNB1	5806	32	19734	1.59323329314502	1	0.6801215284572	0.660664626956971
GOTERM_BP_DIRECT	GO:0015914~phospholipid transport	15	0.242013552758954	0.0597943802202167	OSBPL8, OSBPL5, PITPNB, PITPNA, OSBPL2, PCTP, OSBPL10, PITPNM1, VAPA, SCP2, PITPNM2, OSBP, ESYT1, LDLR, C2CD2L	5806	32	19734	1.59323329314502	1	0.6801215284572	0.660664626956971
GOTERM_BP_DIRECT	GO:1900017~positive regulation of cytokine production involved in inflammatory response	15	0.242013552758954	0.0597943802202167	GBP5, TICAM2, STAT3, NOD2, TICAM1, HIF1A, IL17RA, MAPK9, CLEC7A, ANKRD42, KPNA6, TLR6, TLR4, MYD88, APPL1	5806	32	19734	1.59323329314502	1	0.6801215284572	0.660664626956971
GOTERM_BP_DIRECT	GO:0045786~negative regulation of cell cycle	23	0.37108744756373	0.0602479845239894	BARD1, RB1, EPM2A, TGFB1, PPP1R13B, TSC22D2, HTRA2, LILRB1, BRCA1, GATA3, PTPRK, RUNX3, ETS1, SIRT1, BMP4, BMP2, THAP5, CDK6, CASP3, RPS6KA2, TP53BP2, TAF6, MEN1	5806	55	19734	1.42135721667241	1	0.683472848181775	0.663920072201694
GOTERM_BP_DIRECT	GO:0050680~negative regulation of epithelial cell proliferation	23	0.37108744756373	0.0602479845239894	RB1, CDKN2B, TGFB1, NOTCH1, B4GALT1, TINF2, DAB2IP, PEX2, NLRC3, MCC, STK4, RUNX3, CDC73, STK3, SAV1, TGFBR3, BMP4, FLCN, DAB2, DLG1, CDK6, TRIM24, PPARD	5806	55	19734	1.42135721667241	1	0.683472848181775	0.663920072201694
GOTERM_BP_DIRECT	GO:0071363~cellular response to growth factor stimulus	24	0.387221684414327	0.0610202883573538	TGIF1, ACVR1, STAT5B, BMPR2, ANGPT2, SHC1, SRD5A1, PDGFB, PPP2R5B, HTRA2, ACVR1B, TNFRSF1B, THBS1, LRP8, TGFBR1, TGFBR2, SLC4A7, MAPK7, RPS6KB1, CAT, MDM2, CTNNB1, RIPK1, BMPR1A	5806	58	19734	1.40644042429354	1	0.691322081139507	0.67154475447823
GOTERM_BP_DIRECT	GO:0048812~neuron projection morphogenesis	25	0.403355921264924	0.061643950659922	NCKAP1, CNTNAP1, TRIO, UGT8, EPB41L3, VPS54, NCKAP1L, SRGAP2, ATP7A, ATP9A, MAP4K4, ANKRD27, ITGA1, MINK1, DAB2IP, DICER1, DNM2, WEE1, ALS2, TAOK3, SLC9A6, TNIK, KIF20B, ZNF335, DBN1	5806	61	19734	1.39299085739456	1	0.69746885753246	0.67751568402938
GOTERM_BP_DIRECT	GO:0001558~regulation of cell growth	30	0.484027105517909	0.0630556186914711	CAMK2D, TSG101, MEAF6, CLSTN1, KIF14, LTBP4, TNC, TMEM97, CDC73, CRKL, RPTOR, ING5, IGFBP7, PAK4, EPM2A, ARHGEF11, CDK11A, PRPF38B, CISH, IGFBP5, CRIM1, CDK11B, MTOR, IL17RB, ITCH, TAOK2, PRKCQ, CHPT1, SGK3, EBAG9	5806	76	19734	1.34167014159581	1	0.711683939147491	0.691324100906965
GOTERM_BP_DIRECT	GO:0040014~regulation of multicellular organism growth	12	0.193610842207164	0.0653390193437305	FTO, ATRN, STAT5B, AFG3L2, MBD5, SGPL1, HDAC3, PIK3CA, STAT3, HTRA2, FOSL2, ZMPSTE24	5806	24	19734	1.69944884602136	1	0.711683939147491	0.691324100906965
GOTERM_BP_DIRECT	GO:0007062~sister chromatid cohesion	12	0.193610842207164	0.0653390193437305	STAG3L1, STAG1, STAG3L3, STAG3L2, STAG2, ESCO1, FBXW7, RAD21, PLK1, ESCO2, SMC1A, SMC3	5806	24	19734	1.69944884602136	1	0.711683939147491	0.691324100906965
GOTERM_BP_DIRECT	GO:0022604~regulation of cell morphogenesis	12	0.193610842207164	0.0653390193437305	ZRANB1, CAPZB, ZMYM3, ZMYM4, ZMYM6, FITM2, PHIP, LARP4, PDZD8, CAMSAP1, FERMT2, BCL9L	5806	24	19734	1.69944884602136	1	0.711683939147491	0.691324100906965
GOTERM_BP_DIRECT	GO:0051493~regulation of cytoskeleton organization	12	0.193610842207164	0.0653390193437305	TJP1, DIAPH1, CLIC4, TAOK3, TAOK1, MYCBP2, CAPN2, MAPK1, PAK2, PTK2, MARK2, MAPK3	5806	24	19734	1.69944884602136	1	0.711683939147491	0.691324100906965
GOTERM_BP_DIRECT	GO:0042921~nuclear receptor-mediated glucocorticoid signaling pathway	5	0.0806711842529848	0.0659028416134371	PTGES3, NEDD4, ARID1A, NR3C1, YWHAH	5806	6	19734	2.83241474336893	1	0.711683939147491	0.691324100906965
GOTERM_BP_DIRECT	GO:1905337~positive regulation of aggrephagy	5	0.0806711842529848	0.0659028416134371	CSNK2A1, KAT5, BAG3, HSPB8, HTT	5806	6	19734	2.83241474336893	1	0.711683939147491	0.691324100906965
GOTERM_BP_DIRECT	GO:1901096~regulation of autophagosome maturation	5	0.0806711842529848	0.0659028416134371	CLEC16A, TBC1D25, ATG12, TECPR1, ATG5	5806	6	19734	2.83241474336893	1	0.711683939147491	0.691324100906965
GOTERM_BP_DIRECT	GO:0051224~negative regulation of protein transport	5	0.0806711842529848	0.0659028416134371	SNX3, NDFIP2, NDFIP1, SNX12, WWP2	5806	6	19734	2.83241474336893	1	0.711683939147491	0.691324100906965
GOTERM_BP_DIRECT	GO:0051383~kinetochore organization	5	0.0806711842529848	0.0659028416134371	NUF2, SMC4, NDC80, SMC2, RAB33B	5806	6	19734	2.83241474336893	1	0.711683939147491	0.691324100906965
GOTERM_BP_DIRECT	GO:0060304~regulation of phosphatidylinositol dephosphorylation	5	0.0806711842529848	0.0659028416134371	MTMR1, MTMR2, MTMR3, MTMR9, MTMR4	5806	6	19734	2.83241474336893	1	0.711683939147491	0.691324100906965
GOTERM_BP_DIRECT	GO:0051661~maintenance of centrosome location	5	0.0806711842529848	0.0659028416134371	ASPM, GPSM2, TBCCD1, AKAP9, PAFAH1B1	5806	6	19734	2.83241474336893	1	0.711683939147491	0.691324100906965
GOTERM_BP_DIRECT	GO:0072383~plus-end-directed vesicle transport along microtubule	5	0.0806711842529848	0.0659028416134371	FYCO1, KIF3B, KIF3A, KIF5B, KIFAP3	5806	6	19734	2.83241474336893	1	0.711683939147491	0.691324100906965
GOTERM_BP_DIRECT	GO:0010632~regulation of epithelial cell migration	5	0.0806711842529848	0.0659028416134371	MACF1, SASH1, PTK2, ARSB, CORO1C	5806	6	19734	2.83241474336893	1	0.711683939147491	0.691324100906965
GOTERM_BP_DIRECT	GO:1904108~protein localization to ciliary inversin compartment	5	0.0806711842529848	0.0659028416134371	INVS, TNKS, FEM1B, ANKRD44, ASB3	5806	6	19734	2.83241474336893	1	0.711683939147491	0.691324100906965
GOTERM_BP_DIRECT	GO:0042780~tRNA 3'-end processing	5	0.0806711842529848	0.0659028416134371	PTCD1, SSB, ELAC2, ELAC1, TRNT1	5806	6	19734	2.83241474336893	1	0.711683939147491	0.691324100906965
GOTERM_BP_DIRECT	GO:0001711~endodermal cell fate commitment	5	0.0806711842529848	0.0659028416134371	CTR9, LEO1, CTNNB1, RTF1, CDC73	5806	6	19734	2.83241474336893	1	0.711683939147491	0.691324100906965
GOTERM_BP_DIRECT	GO:1901016~regulation of potassium ion transmembrane transporter activity	5	0.0806711842529848	0.0659028416134371	YWHAE, NEDD4, FHL1, NEDD4L, WWP2	5806	6	19734	2.83241474336893	1	0.711683939147491	0.691324100906965
GOTERM_BP_DIRECT	GO:0061684~chaperone-mediated autophagy	5	0.0806711842529848	0.0659028416134371	HSPA8, HSP90AA1, BAG3, LAMP2, ATG5	5806	6	19734	2.83241474336893	1	0.711683939147491	0.691324100906965
GOTERM_BP_DIRECT	GO:0099041~vesicle tethering to Golgi	5	0.0806711842529848	0.0659028416134371	C17ORF75, TRIP11, TBC1D23, FAM91A1, WDR11	5806	6	19734	2.83241474336893	1	0.711683939147491	0.691324100906965
GOTERM_BP_DIRECT	GO:0030859~polarized epithelial cell differentiation	5	0.0806711842529848	0.0659028416134371	RAB10, YAP1, DLG5, ZDHHC7, SCRIB	5806	6	19734	2.83241474336893	1	0.711683939147491	0.691324100906965
GOTERM_BP_DIRECT	GO:0032210~regulation of telomere maintenance via telomerase	5	0.0806711842529848	0.0659028416134371	TNKS, POT1, ATM, SMG5, SMG6	5806	6	19734	2.83241474336893	1	0.711683939147491	0.691324100906965
GOTERM_BP_DIRECT	GO:0090330~regulation of platelet aggregation	5	0.0806711842529848	0.0659028416134371	LYN, SYK, VPS33B, PRKCQ, PRKCA	5806	6	19734	2.83241474336893	1	0.711683939147491	0.691324100906965
GOTERM_BP_DIRECT	GO:0120183~positive regulation of focal adhesion disassembly	5	0.0806711842529848	0.0659028416134371	IQSEC1, PIK3R1, MAPRE2, MAP4K4, ARF6	5806	6	19734	2.83241474336893	1	0.711683939147491	0.691324100906965
GOTERM_BP_DIRECT	GO:0044770~cell cycle phase transition	5	0.0806711842529848	0.0659028416134371	UPF1, PTPRC, TIMELESS, CDC7, UBE2L3	5806	6	19734	2.83241474336893	1	0.711683939147491	0.691324100906965
GOTERM_BP_DIRECT	GO:0048205~COPI coating of Golgi vesicle	5	0.0806711842529848	0.0659028416134371	TMED9, TMED10, GBF1, TMED2, ARFGAP3	5806	6	19734	2.83241474336893	1	0.711683939147491	0.691324100906965
GOTERM_BP_DIRECT	GO:0032025~response to cobalt ion	5	0.0806711842529848	0.0659028416134371	ALAD, ATF1, CASP9, CASP8, CASP3	5806	6	19734	2.83241474336893	1	0.711683939147491	0.691324100906965
GOTERM_BP_DIRECT	GO:0006189~'de novo' IMP biosynthetic process	5	0.0806711842529848	0.0659028416134371	ATIC, PPAT, GART, PFAS, PAICS	5806	6	19734	2.83241474336893	1	0.711683939147491	0.691324100906965
GOTERM_BP_DIRECT	GO:0070925~organelle assembly	5	0.0806711842529848	0.0659028416134371	YTHDF1, YTHDF2, YTHDF3, GORASP2, STX7	5806	6	19734	2.83241474336893	1	0.711683939147491	0.691324100906965
GOTERM_BP_DIRECT	GO:0018394~peptidyl-lysine acetylation	5	0.0806711842529848	0.0659028416134371	KAT2B, KAT5, ESCO1, EP300, SIRT1	5806	6	19734	2.83241474336893	1	0.711683939147491	0.691324100906965
GOTERM_BP_DIRECT	GO:0033081~regulation of T cell differentiation in thymus	5	0.0806711842529848	0.0659028416134371	ZEB1, CAMK4, CLPTM1, SOS1, SOS2	5806	6	19734	2.83241474336893	1	0.711683939147491	0.691324100906965
GOTERM_BP_DIRECT	GO:1902751~positive regulation of cell cycle G2/M phase transition	5	0.0806711842529848	0.0659028416134371	NPM1, DYRK3, ATAD5, CDC25C, CDC25A	5806	6	19734	2.83241474336893	1	0.711683939147491	0.691324100906965
GOTERM_BP_DIRECT	GO:0036324~vascular endothelial growth factor receptor-2 signaling pathway	5	0.0806711842529848	0.0659028416134371	SLC31A1, PDCD6, DAB2IP, KDR, VEGFA	5806	6	19734	2.83241474336893	1	0.711683939147491	0.691324100906965
GOTERM_BP_DIRECT	GO:0035872~nucleotide-binding domain, leucine rich repeat containing receptor signaling pathway	5	0.0806711842529848	0.0659028416134371	CYLD, ITCH, RNF34, TNFAIP3, MAP3K7	5806	6	19734	2.83241474336893	1	0.711683939147491	0.691324100906965
GOTERM_BP_DIRECT	GO:0051770~positive regulation of nitric-oxide synthase biosynthetic process	9	0.145208131655373	0.066955728197502	MAP2K4, IL33, STAT1, NAMPT, KDR, CCL2, NOD2, JAK2, TLR4	5806	16	19734	1.91187995177403	1	0.711683939147491	0.691324100906965
GOTERM_BP_DIRECT	GO:0070885~negative regulation of calcineurin-NFAT signaling cascade	9	0.145208131655373	0.066955728197502	RCAN1, GSK3B, PRNP, DYRK2, MAPK7, HOMER2, CHORDC1, ATP2B4, MTOR	5806	16	19734	1.91187995177403	1	0.711683939147491	0.691324100906965
GOTERM_BP_DIRECT	GO:0046328~regulation of JNK cascade	9	0.145208131655373	0.066955728197502	RAP2A, PHLPP1, COPS5, MDFIC, ULK4, RAPGEF1, MAPK8IP3, IGF1R, MAP4K4	5806	16	19734	1.91187995177403	1	0.711683939147491	0.691324100906965
GOTERM_BP_DIRECT	GO:0042176~regulation of protein catabolic process	9	0.145208131655373	0.066955728197502	HGS, PSMD2, ODC1, PSMD3, MDM2, PSMD1, FURIN, FAM83D, ZDHHC2	5806	16	19734	1.91187995177403	1	0.711683939147491	0.691324100906965
GOTERM_BP_DIRECT	GO:0042407~cristae formation	9	0.145208131655373	0.066955728197502	LETM1, AFG3L2, CHCHD3, OPA1, APOOL, DNAJC11, IMMT, OMA1, SLC25A46	5806	16	19734	1.91187995177403	1	0.711683939147491	0.691324100906965
GOTERM_BP_DIRECT	GO:0038066~p38MAPK cascade	9	0.145208131655373	0.066955728197502	BECN1, ATF2, ZFP36, MAPKAPK2, MAPK14, MAP3K7, MAP3K4, ZFP36L1, MAP3K5	5806	16	19734	1.91187995177403	1	0.711683939147491	0.691324100906965
GOTERM_BP_DIRECT	GO:0001829~trophectodermal cell differentiation	9	0.145208131655373	0.066955728197502	EOMES, YAP1, CITED2, CNOT1, CNOT2, SRF, CNOT3, SP3, CTR9	5806	16	19734	1.91187995177403	1	0.711683939147491	0.691324100906965
GOTERM_BP_DIRECT	GO:0070266~necroptotic process	9	0.145208131655373	0.066955728197502	CYLD, RIPK3, SPATA2, RIPK1, FASLG, TRPM7, PGAM5, DNM1L, BIRC2	5806	16	19734	1.91187995177403	1	0.711683939147491	0.691324100906965
GOTERM_BP_DIRECT	GO:0042308~negative regulation of protein import into nucleus	9	0.145208131655373	0.066955728197502	UFM1, MDFIC, SUMO1, PKIA, RAB23, SUFU, CHORDC1, NF1, CD36	5806	16	19734	1.91187995177403	1	0.711683939147491	0.691324100906965
GOTERM_BP_DIRECT	GO:0045292~mRNA cis splicing, via spliceosome	9	0.145208131655373	0.066955728197502	RBM17, SF3A1, CLNS1A, WBP4, PRPF40B, PRPF40A, CWC15, C9ORF78, RBM22	5806	16	19734	1.91187995177403	1	0.711683939147491	0.691324100906965
GOTERM_BP_DIRECT	GO:0022408~negative regulation of cell-cell adhesion	9	0.145208131655373	0.066955728197502	EPB41L5, TGFB1, PODXL, ABL1, NF2, JAK2, PTK2, GTPBP4, VEGFA	5806	16	19734	1.91187995177403	1	0.711683939147491	0.691324100906965
GOTERM_BP_DIRECT	GO:1903428~positive regulation of reactive oxygen species biosynthetic process	9	0.145208131655373	0.066955728197502	GPRIN1, PLCG2, RAB27A, CD36, TLR6, FOXO3, CLCN3, TLR4, SLC5A3	5806	16	19734	1.91187995177403	1	0.711683939147491	0.691324100906965
GOTERM_BP_DIRECT	GO:0010288~response to lead ion	9	0.145208131655373	0.066955728197502	BACE1, PPP2CA, BECN1, PPP2CB, PPP5C, PLSCR1, FECH, DNMT3A, CAT	5806	16	19734	1.91187995177403	1	0.711683939147491	0.691324100906965
GOTERM_BP_DIRECT	GO:0042129~regulation of T cell proliferation	9	0.145208131655373	0.066955728197502	BCL6, RAC2, CTLA4, CTNNB1, TNFSF8, BID, TNFRSF1B, SOS1, SOS2	5806	16	19734	1.91187995177403	1	0.711683939147491	0.691324100906965
GOTERM_BP_DIRECT	GO:0051146~striated muscle cell differentiation	9	0.145208131655373	0.066955728197502	SPAG9, RB1, CASP7, IGFBP5, CHUK, CASP3, AKT1, KRAS, MAPK14	5806	16	19734	1.91187995177403	1	0.711683939147491	0.691324100906965
GOTERM_BP_DIRECT	GO:0008654~phospholipid biosynthetic process	13	0.209745079057761	0.0698790690615281	AGPAT5, LPGAT1, MCM8, MBOAT1, FITM2, AGPAT3, GNPAT, GPAM, PIP5K1A, SERINC1, SERAC1, TMEM38B, FADS1	5806	27	19734	1.63650629616871	1	0.738822663725475	0.71768644145818
GOTERM_BP_DIRECT	GO:2000773~negative regulation of cellular senescence	13	0.209745079057761	0.0698790690615281	MAP3K3, GCH1, PTEN, YBX1, SIRT1, FZR1, RBL1, CDK6, BCL6, AKT3, ABL1, ZKSCAN3, FBXO5	5806	27	19734	1.63650629616871	1	0.738822663725475	0.71768644145818
GOTERM_BP_DIRECT	GO:0071480~cellular response to gamma radiation	13	0.209745079057761	0.0698790690615281	YAP1, EGR1, KDM1A, XRCC5, ELK1, ZMPSTE24, WRN, HSF1, MDM2, TLK2, TMEM109, ATM, ATR	5806	27	19734	1.63650629616871	1	0.738822663725475	0.71768644145818
GOTERM_BP_DIRECT	GO:0090128~regulation of synapse maturation	7	0.112939657954179	0.0717428682650042	CNTNAP1, SNX27, ROCK1, CLSTN1, VPS35, DISC1, YWHAZ	5806	11	19734	2.16293489493627	1	0.738822663725475	0.71768644145818
GOTERM_BP_DIRECT	GO:0071474~cellular hyperosmotic response	7	0.112939657954179	0.0717428682650042	NFAT5, WNK1, SLC2A1, STK39, OXSR1, RCSD1, AQP1	5806	11	19734	2.16293489493627	1	0.738822663725475	0.71768644145818
GOTERM_BP_DIRECT	GO:0032486~Rap protein signal transduction	7	0.112939657954179	0.0717428682650042	RAP2C, RAP1B, RAP2A, RAP1A, RAP2B, RAPGEF1, RAPGEF2	5806	11	19734	2.16293489493627	1	0.738822663725475	0.71768644145818
GOTERM_BP_DIRECT	GO:0006983~ER overload response	7	0.112939657954179	0.0717428682650042	GSK3B, PPP1R15B, HSPA5, CCDC47, ATG10, EIF2AK3, TMCO1	5806	11	19734	2.16293489493627	1	0.738822663725475	0.71768644145818
GOTERM_BP_DIRECT	GO:0001188~RNA polymerase I preinitiation complex assembly	7	0.112939657954179	0.0717428682650042	RRN3, TBP, TAF1B, TAF1C, UBTF, BAZ2A, SMARCA4	5806	11	19734	2.16293489493627	1	0.738822663725475	0.71768644145818
GOTERM_BP_DIRECT	GO:0016556~mRNA modification	7	0.112939657954179	0.0717428682650042	SYNCRIP, METTL14, WTAP, METTL3, DNAJB11, METTL4, HNRNPAB	5806	11	19734	2.16293489493627	1	0.738822663725475	0.71768644145818
GOTERM_BP_DIRECT	GO:0070914~UV-damage excision repair	7	0.112939657954179	0.0717428682650042	DDB1, ACTR5, XPA, XPC, INO80, SIRT1, CUL4B	5806	11	19734	2.16293489493627	1	0.738822663725475	0.71768644145818
GOTERM_BP_DIRECT	GO:1904871~positive regulation of protein localization to Cajal body	7	0.112939657954179	0.0717428682650042	CCT6A, CCT2, DKC1, TCP1, LARP7, CCT8, CCT5	5806	11	19734	2.16293489493627	1	0.738822663725475	0.71768644145818
GOTERM_BP_DIRECT	GO:0061179~negative regulation of insulin secretion involved in cellular response to glucose stimulus	7	0.112939657954179	0.0717428682650042	TBC1D1, KLF7, ENY2, UCP2, FKBP1B, ADRA2A, MAP4K4	5806	11	19734	2.16293489493627	1	0.738822663725475	0.71768644145818
GOTERM_BP_DIRECT	GO:0030953~astral microtubule organization	7	0.112939657954179	0.0717428682650042	DLG1, NUMA1, LIMK2, CEP120, CLASP1, KPNB1, RAB11A	5806	11	19734	2.16293489493627	1	0.738822663725475	0.71768644145818
GOTERM_BP_DIRECT	GO:0034454~microtubule anchoring at centrosome	7	0.112939657954179	0.0717428682650042	PCM1, NIN, CCDC120, DCTN1, KIF3A, HOOK3, BBS4	5806	11	19734	2.16293489493627	1	0.738822663725475	0.71768644145818
GOTERM_BP_DIRECT	GO:0010887~negative regulation of cholesterol storage	7	0.112939657954179	0.0717428682650042	ABCA1, NR1H2, PPARG, PPARA, ABCG1, TTC39B, PPARD	5806	11	19734	2.16293489493627	1	0.738822663725475	0.71768644145818
GOTERM_BP_DIRECT	GO:0034501~protein localization to kinetochore	7	0.112939657954179	0.0717428682650042	MTBP, IK, ZWILCH, ZW10, CDK1, TTK, BUB3	5806	11	19734	2.16293489493627	1	0.738822663725475	0.71768644145818
GOTERM_BP_DIRECT	GO:0043393~regulation of protein binding	7	0.112939657954179	0.0717428682650042	HDAC4, SNAPIN, BTBD1, PLK1, PRKACA, CRK, PRKACB	5806	11	19734	2.16293489493627	1	0.738822663725475	0.71768644145818
GOTERM_BP_DIRECT	GO:0035542~regulation of SNARE complex assembly	7	0.112939657954179	0.0717428682650042	VPS33A, STXBP1, TGFBRAP1, VPS41, VPS8, VPS11, VPS39	5806	11	19734	2.16293489493627	1	0.738822663725475	0.71768644145818
GOTERM_BP_DIRECT	GO:1900246~positive regulation of RIG-I signaling pathway	7	0.112939657954179	0.0717428682650042	ANKRD17, USP15, ZC3HAV1, DDX60, PUM1, ZCCHC3, PUM2	5806	11	19734	2.16293489493627	1	0.738822663725475	0.71768644145818
GOTERM_BP_DIRECT	GO:0015937~coenzyme A biosynthetic process	7	0.112939657954179	0.0717428682650042	PANK4, PANK2, SGPL1, PANK3, PPCS, DCAKD, ACAT1	5806	11	19734	2.16293489493627	1	0.738822663725475	0.71768644145818
GOTERM_BP_DIRECT	GO:0048304~positive regulation of isotype switching to IgG isotypes	7	0.112939657954179	0.0717428682650042	PAXIP1, PTPRC, MSH2, ATAD5, CD28, PMS2, MLH1	5806	11	19734	2.16293489493627	1	0.738822663725475	0.71768644145818
GOTERM_BP_DIRECT	GO:0080090~regulation of primary metabolic process	7	0.112939657954179	0.0717428682650042	PRKCI, PRKCH, PRKDC, PRKCE, PRKCD, PRKCA, ATR	5806	11	19734	2.16293489493627	1	0.738822663725475	0.71768644145818
GOTERM_BP_DIRECT	GO:0051983~regulation of chromosome segregation	7	0.112939657954179	0.0717428682650042	CDCA2, ZNF207, KIF2C, MKI67, PUM1, BUB1, PUM2	5806	11	19734	2.16293489493627	1	0.738822663725475	0.71768644145818
GOTERM_BP_DIRECT	GO:2000772~regulation of cellular senescence	7	0.112939657954179	0.0717428682650042	RSL1D1, NUAK1, PNPT1, NEK4, BMPR1A, ZNF277, ZMPSTE24	5806	11	19734	2.16293489493627	1	0.738822663725475	0.71768644145818
GOTERM_BP_DIRECT	GO:1902237~positive regulation of endoplasmic reticulum stress-induced intrinsic apoptotic signaling pathway	7	0.112939657954179	0.0717428682650042	BCL2L11, NCK2, PMAIP1, SERINC3, SIRT1, PTPN2, NCK1	5806	11	19734	2.16293489493627	1	0.738822663725475	0.71768644145818
GOTERM_BP_DIRECT	GO:0072091~regulation of stem cell proliferation	7	0.112939657954179	0.0717428682650042	YAP1, NOTCH1, HMGB2, DGCR8, NF2, ZFP36L1, TGFBR2	5806	11	19734	2.16293489493627	1	0.738822663725475	0.71768644145818
GOTERM_BP_DIRECT	GO:0048666~neuron development	22	0.354953210713133	0.0718501144999311	BECN1, MACF1, SCYL3, MTMR2, MEF2C, SRF, PBX3, PBX2, HTRA2, THOC2, PSEN1, HS6ST1, PBX1, FIG4, MFSD8, UGCG, UGDH, ISL2, WNK1, TDP2, DMD, GIT1	5806	53	19734	1.41086319292339	1	0.73904202701544	0.717899529208044
GOTERM_BP_DIRECT	GO:0032088~negative regulation of NF-kappaB transcription factor activity	31	0.500161342368506	0.0733974239590767	PSMD10, LRRC14, SETD6, GFI1, NLRC5, TNFAIP3, NLRC3, ARRB2, PPP2CB, ZC3H12A, CHORDC1, TRIM21, HAVCR2, USP7, PRMT2, CHUK, CARD8, DAB2IP, IRAK3, SIRT1, FOXP3, CYLD, DAP, ITCH, TRAF3, DNAJA3, BCL3, TAX1BP1, TRIM37, ZNF675, CD200	5806	80	19734	1.31707285566655	1	0.753869834859489	0.732303143456368
GOTERM_BP_DIRECT	GO:0051179~localization	14	0.225879315908358	0.0735900596714088	CDKN1B, CPSF6, ANXA1, API5, UBA5, PTEN, MICAL3, BRCA1, SRRM1, HCK, STAG1, SPOP, RAB6A, PAK2	5806	30	19734	1.5861522562866	1	0.753869834859489	0.732303143456368
GOTERM_BP_DIRECT	GO:0032703~negative regulation of interleukin-2 production	14	0.225879315908358	0.0735900596714088	PRNP, HOMER2, TNFAIP3, GATA3, NOD2, FOXP3, GPR174, ZFP36, PTPRC, KAT5, TRIM27, PRKACA, CD34, HAVCR2	5806	30	19734	1.5861522562866	1	0.753869834859489	0.732303143456368
GOTERM_BP_DIRECT	GO:0032731~positive regulation of interleukin-1 beta production	26	0.419490158115521	0.0736423608887045	LPL, NOD1, NOD2, MALT1, RELA, HK1, LILRA5, PANX1, CASP8, IFI16, CLEC7A, CASP1, CD36, JAK2, GBP5, EGR1, SMAD3, FZD5, RIPK2, CARD8, STAT3, P2RX7, TLR6, TLR4, MYD88, TMEM106A	5806	65	19734	1.35955907681709	1	0.753869834859489	0.732303143456368
GOTERM_BP_DIRECT	GO:0043433~negative regulation of DNA-binding transcription factor activity	29	0.467892868667312	0.0737373339132959	HDAC4, RB1, SP100, HDAC2, PAXIP1, KDM1A, CEBPG, RNF2, SUMO1, SUFU, PIM1, BTRC, MEN1, EOMES, EGLN1, PRNP, PTCH1, FZD6, WWP2, SIRT1, FOXP3, PBX1, PIAS2, HEYL, ID2, BHLHE40, MAP3K10, TAF3, ZNF431	5806	74	19734	1.3320004468816	1	0.753944511677088	0.732375683921237
GOTERM_BP_DIRECT	GO:0090263~positive regulation of canonical Wnt signaling pathway	45	0.726040658276864	0.0749749916584868	SEMA5A, PSMD10, YAP1, JRK, VCP, DDX3X, TNKS, SPIN4, LRRK1, PRDM15, XIAP, NRARP, TNKS2, TTC21B, RUVBL1, UBR5, VPS35, USP8, CSNK1G3, USP47, TGFB1, SMAD3, UBE2B, SMURF2, PABPC4, ATP6AP2, CSNK1D, CSNK1E, NFKB1, RNF146, ASPM, PPM1A, ZEB2, PPM1B, DAAM2, BAMBI, WNK1, TBL1XR1, CAPRIN2, RLIM, ADNP, PABPC1, CSNK1G2, RNF220, CSNK1G1	5806	123	19734	1.24349915562538	1	0.761993146764682	0.740194063835956
GOTERM_BP_DIRECT	GO:0061744~motor behavior	10	0.16134236850597	0.0751448061933306	EXT1, PRKAA1, WDR47, DCTN1, ORMDL3, ORMDL1, VPS54, NR3C1, SPG11, SGSH	5806	19	19734	1.78889352212774	1	0.761993146764682	0.740194063835956
GOTERM_BP_DIRECT	GO:0031396~regulation of protein ubiquitination	10	0.16134236850597	0.0751448061933306	EPM2A, MTBP, DAXX, HSP90AA1, HSP90AB1, UBXN2A, DCUN1D1, UBQLN1, CTNNB1, TGFBR1	5806	19	19734	1.78889352212774	1	0.761993146764682	0.740194063835956
GOTERM_BP_DIRECT	GO:0030003~intracellular monoatomic cation homeostasis	10	0.16134236850597	0.0751448061933306	LETM1, MINPP1, SLC39A6, COX11, SLC39A10, LETMD1, SLC39A14, TM9SF4, CNNM4, LETM2	5806	19	19734	1.78889352212774	1	0.761993146764682	0.740194063835956
GOTERM_BP_DIRECT	GO:0019076~viral release from host cell	10	0.16134236850597	0.0751448061933306	DDB1, TRIM62, TSG101, VAPA, VAPB, CAV2, CHMP2B, TRIM25, PPID, RAB7A	5806	19	19734	1.78889352212774	1	0.761993146764682	0.740194063835956
GOTERM_BP_DIRECT	GO:0032695~negative regulation of interleukin-12 production	10	0.16134236850597	0.0751448061933306	IL10, LILRB1, IRAK3, ARRB2, NOD2, TIGIT, PIBF1, THBS1, NFKB1, LILRA5	5806	19	19734	1.78889352212774	1	0.761993146764682	0.740194063835956
GOTERM_BP_DIRECT	GO:0042059~negative regulation of epidermal growth factor receptor signaling pathway	10	0.16134236850597	0.0751448061933306	ZFYVE28, RNF115, TSG101, NUP62, ITGA1, DAB2IP, PTPRJ, CBL, MMACHC, PTPN2	5806	19	19734	1.78889352212774	1	0.761993146764682	0.740194063835956
GOTERM_BP_DIRECT	GO:0035924~cellular response to vascular endothelial growth factor stimulus	15	0.242013552758954	0.0766167296008036	NRP1, EGR3, ANXA1, FLT1, NOTCH1, VCAM1, DAB2IP, MAPK14, VEGFA, DLL4, MAPKAPK2, KDR, SPRY2, AKT1, ITGB1BP1	5806	33	19734	1.54495349638305	1	0.762220941703808	0.74041534202255
GOTERM_BP_DIRECT	GO:0048008~platelet-derived growth factor receptor signaling pathway	15	0.242013552758954	0.0766167296008036	CSRNP1, NRP1, PLEKHA1, TIPARP, ZFAND5, PDGFB, ARID5B, PTPRJ, PTPN11, IQGAP1, PIK3C2A, SGPL1, NR4A3, RAPGEF1, JAK2	5806	33	19734	1.54495349638305	1	0.762220941703808	0.74041534202255
GOTERM_BP_DIRECT	GO:0042771~intrinsic apoptotic signaling pathway in response to DNA damage by p53 class mediator	15	0.242013552758954	0.0766167296008036	DYRK2, ATAD5, PPP2R5C, BRCA2, USP28, HIPK1, SIRT1, TOPORS, HIPK2, SNW1, IFI16, MSH2, BCL3, TMEM109, EP300	5806	33	19734	1.54495349638305	1	0.762220941703808	0.74041534202255
GOTERM_BP_DIRECT	GO:0003281~ventricular septum development	15	0.242013552758954	0.0766167296008036	DCTN5, LUZP1, HEG1, NPRL3, PDE2A, FRS2, GATA3, AP2B1, PRDM1, HECTD1, SUFU, MDM2, TRIP11, MDM4, MATR3	5806	33	19734	1.54495349638305	1	0.762220941703808	0.74041534202255
GOTERM_BP_DIRECT	GO:0071456~cellular response to hypoxia	51	0.822846079380445	0.0782138973209678	SUV39H2, CDKN1B, ACAA2, CITED2, HP1BP3, ADO, AQP3, AQP1, RPTOR, NPEPPS, ATP7A, MAP3K7, KDM6A, BNIP3L, PRKCE, DNMT3A, SDHD, SIRT1, SIRT2, CCNA2, PPARG, PPARD, PRKAA1, NOTCH1, EPAS1, STC1, FOXO3, CBL, HIF1A, RTN4, SLC9A1, ZFP36L1, BRIP1, UBQLN1, PGK1, PMAIP1, VHL, EGLN1, TGFB1, BNIP3, CFLAR, MTOR, HIPK2, VEGFA, TBL2, BCL2, MDM2, HYOU1, MDM4, CPEB2, NFE2L2	5806	142	19734	1.22073086122661	1	0.762220941703808	0.74041534202255
GOTERM_BP_DIRECT	GO:0070372~regulation of ERK1 and ERK2 cascade	16	0.258147789609551	0.0790751850813247	LYN, PRMT5, SYK, STYX, APIP, FRS2, HMGCR, RASGRP1, YWHAZ, ZDHHC17, TIAM1, TRAF7, FAM83G, NF1, FAM83D, EPHA2	5806	36	19734	1.51062119646343	1	0.762220941703808	0.74041534202255
GOTERM_BP_DIRECT	GO:0042113~B cell activation	16	0.258147789609551	0.0790751850813247	CD86, FCRL1, HDAC4, PRKCB, PIK3CD, HDAC9, RASGRP1, LAX1, MALT1, HSPD1, LAT2, CASP8, TXLNA, BANK1, MS4A1, SKAP2	5806	36	19734	1.51062119646343	1	0.762220941703808	0.74041534202255
GOTERM_BP_DIRECT	GO:0141111~positive regulation of cGAS/STING signaling pathway	4	0.0645369474023879	0.0793333809541701	ZDHHC9, TAB1, MAP3K7, SLC19A1	5806	4	19734	3.39889769204272	1	0.762220941703808	0.74041534202255
GOTERM_BP_DIRECT	GO:1990182~exosomal secretion	4	0.0645369474023879	0.0793333809541701	TSG101, COPS5, RAB27A, RAB11A	5806	4	19734	3.39889769204272	1	0.762220941703808	0.74041534202255
GOTERM_BP_DIRECT	GO:0036493~positive regulation of translation in response to endoplasmic reticulum stress	4	0.0645369474023879	0.0793333809541701	DDX3X, NCK2, NCK1, EIF4G1	5806	4	19734	3.39889769204272	1	0.762220941703808	0.74041534202255
GOTERM_BP_DIRECT	GO:0002513~tolerance induction to self antigen	4	0.0645369474023879	0.0793333809541701	LYN, XKR8, TGFB1, FOXP3	5806	4	19734	3.39889769204272	1	0.762220941703808	0.74041534202255
GOTERM_BP_DIRECT	GO:1905672~negative regulation of lysosome organization	4	0.0645369474023879	0.0793333809541701	BECN1, FLCN, FNIP1, MTOR	5806	4	19734	3.39889769204272	1	0.762220941703808	0.74041534202255
GOTERM_BP_DIRECT	GO:0007057~spindle assembly involved in female meiosis I	4	0.0645369474023879	0.0793333809541701	CCNB2, FBXO5, NDC80, AURKA	5806	4	19734	3.39889769204272	1	0.762220941703808	0.74041534202255
GOTERM_BP_DIRECT	GO:0043371~negative regulation of CD4-positive, alpha-beta T cell differentiation	4	0.0645369474023879	0.0793333809541701	CBFB, HMGB1, RUNX3, RUNX1	5806	4	19734	3.39889769204272	1	0.762220941703808	0.74041534202255
GOTERM_BP_DIRECT	GO:0071630~nuclear protein quality control by the ubiquitin-proteasome system	4	0.0645369474023879	0.0793333809541701	AKIRIN2, KLHL15, CUL3, UBR5	5806	4	19734	3.39889769204272	1	0.762220941703808	0.74041534202255
GOTERM_BP_DIRECT	GO:0009113~purine nucleobase biosynthetic process	4	0.0645369474023879	0.0793333809541701	SHMT1, PPAT, GMPS, PAICS	5806	4	19734	3.39889769204272	1	0.762220941703808	0.74041534202255
GOTERM_BP_DIRECT	GO:0097529~myeloid leukocyte migration	4	0.0645369474023879	0.0793333809541701	CSF1, NF1, PIK3R1, PAFAH1B1	5806	4	19734	3.39889769204272	1	0.762220941703808	0.74041534202255
GOTERM_BP_DIRECT	GO:0006574~valine catabolic process	4	0.0645369474023879	0.0793333809541701	ACAD8, ALDH6A1, HIBADH, HIBCH	5806	4	19734	3.39889769204272	1	0.762220941703808	0.74041534202255
GOTERM_BP_DIRECT	GO:0090669~telomerase RNA stabilization	4	0.0645369474023879	0.0793333809541701	DKC1, DHX36, PARN, NAF1	5806	4	19734	3.39889769204272	1	0.762220941703808	0.74041534202255
GOTERM_BP_DIRECT	GO:0032383~regulation of intracellular cholesterol transport	4	0.0645369474023879	0.0793333809541701	ABCA2, NUS1, ARV1, TMEM97	5806	4	19734	3.39889769204272	1	0.762220941703808	0.74041534202255
GOTERM_BP_DIRECT	GO:0032785~negative regulation of DNA-templated transcription, elongation	4	0.0645369474023879	0.0793333809541701	ZC3H4, WDR82, SUPT4H1, SUPT5H	5806	4	19734	3.39889769204272	1	0.762220941703808	0.74041534202255
GOTERM_BP_DIRECT	GO:0032648~regulation of interferon-beta production	4	0.0645369474023879	0.0793333809541701	RNF216, TRAF3, TRIM38, TIRAP	5806	4	19734	3.39889769204272	1	0.762220941703808	0.74041534202255
GOTERM_BP_DIRECT	GO:0051106~positive regulation of DNA ligation	4	0.0645369474023879	0.0793333809541701	PARP3, RAD51, APLF, HMGB1	5806	4	19734	3.39889769204272	1	0.762220941703808	0.74041534202255
GOTERM_BP_DIRECT	GO:0051409~response to nitrosative stress	4	0.0645369474023879	0.0793333809541701	GCLC, GCLM, ADH5, DUSP6	5806	4	19734	3.39889769204272	1	0.762220941703808	0.74041534202255
GOTERM_BP_DIRECT	GO:0140718~facultative heterochromatin formation	4	0.0645369474023879	0.0793333809541701	KDM5A, SUZ12, JARID2, EZH2	5806	4	19734	3.39889769204272	1	0.762220941703808	0.74041534202255
GOTERM_BP_DIRECT	GO:0071878~negative regulation of adenylate cyclase-activating adrenergic receptor signaling pathway	4	0.0645369474023879	0.0793333809541701	CRTC3, ARRDC3, PDE4B, ATP2B4	5806	4	19734	3.39889769204272	1	0.762220941703808	0.74041534202255
GOTERM_BP_DIRECT	GO:0042986~positive regulation of amyloid precursor protein biosynthetic process	4	0.0645369474023879	0.0793333809541701	ABCA2, NCSTN, SOAT1, PAWR	5806	4	19734	3.39889769204272	1	0.762220941703808	0.74041534202255
GOTERM_BP_DIRECT	GO:0003157~endocardium development	4	0.0645369474023879	0.0793333809541701	NOTCH1, KDR, STK4, STK3	5806	4	19734	3.39889769204272	1	0.762220941703808	0.74041534202255
GOTERM_BP_DIRECT	GO:0000018~regulation of DNA recombination	4	0.0645369474023879	0.0793333809541701	SMARCAD1, IL7R, KPNA2, KPNA1	5806	4	19734	3.39889769204272	1	0.762220941703808	0.74041534202255
GOTERM_BP_DIRECT	GO:1904872~regulation of telomerase RNA localization to Cajal body	4	0.0645369474023879	0.0793333809541701	EXOSC10, DKC1, PARN, DCP2	5806	4	19734	3.39889769204272	1	0.762220941703808	0.74041534202255
GOTERM_BP_DIRECT	GO:0010992~ubiquitin recycling	4	0.0645369474023879	0.0793333809541701	FBXW7, VPS54, PLAA, IDE	5806	4	19734	3.39889769204272	1	0.762220941703808	0.74041534202255
GOTERM_BP_DIRECT	GO:0071034~CUT catabolic process	4	0.0645369474023879	0.0793333809541701	EXOSC10, DIS3, EXOSC3, EXOSC2	5806	4	19734	3.39889769204272	1	0.762220941703808	0.74041534202255
GOTERM_BP_DIRECT	GO:1903055~positive regulation of extracellular matrix organization	4	0.0645369474023879	0.0793333809541701	RB1, ABL1, CFLAR, RUNX1	5806	4	19734	3.39889769204272	1	0.762220941703808	0.74041534202255
GOTERM_BP_DIRECT	GO:0002175~protein localization to paranode region of axon	4	0.0645369474023879	0.0793333809541701	UGT8, CNTNAP1, EPB41L3, MAL	5806	4	19734	3.39889769204272	1	0.762220941703808	0.74041534202255
GOTERM_BP_DIRECT	GO:1902310~positive regulation of peptidyl-serine dephosphorylation	4	0.0645369474023879	0.0793333809541701	PPP1R15A, PPP1R15B, NCK2, NCK1	5806	4	19734	3.39889769204272	1	0.762220941703808	0.74041534202255
GOTERM_BP_DIRECT	GO:0001865~NK T cell differentiation	4	0.0645369474023879	0.0793333809541701	ITK, ATF2, ZBTB7B, FOSL2	5806	4	19734	3.39889769204272	1	0.762220941703808	0.74041534202255
GOTERM_BP_DIRECT	GO:0007079~mitotic chromosome movement towards spindle pole	4	0.0645369474023879	0.0793333809541701	CENPE, KATNB1, DLGAP5, KPNB1	5806	4	19734	3.39889769204272	1	0.762220941703808	0.74041534202255
GOTERM_BP_DIRECT	GO:2000973~regulation of pro-B cell differentiation	4	0.0645369474023879	0.0793333809541701	FLCN, FNIP1, SOS1, SOS2	5806	4	19734	3.39889769204272	1	0.762220941703808	0.74041534202255
GOTERM_BP_DIRECT	GO:1990809~endoplasmic reticulum tubular network membrane organization	4	0.0645369474023879	0.0793333809541701	ARL6IP1, ATL1, ATL2, RTN4	5806	4	19734	3.39889769204272	1	0.762220941703808	0.74041534202255
GOTERM_BP_DIRECT	GO:0006272~leading strand elongation	4	0.0645369474023879	0.0793333809541701	POLA1, PCNA, POLE3, POLE	5806	4	19734	3.39889769204272	1	0.762220941703808	0.74041534202255
GOTERM_BP_DIRECT	GO:0033153~T cell receptor V(D)J recombination	4	0.0645369474023879	0.0793333809541701	BCL11B, PRKDC, LEF1, LIG4	5806	4	19734	3.39889769204272	1	0.762220941703808	0.74041534202255
GOTERM_BP_DIRECT	GO:0016189~synaptic vesicle to endosome fusion	4	0.0645369474023879	0.0793333809541701	EEA1, VTI1A, STX6, VAMP4	5806	4	19734	3.39889769204272	1	0.762220941703808	0.74041534202255
GOTERM_BP_DIRECT	GO:2000677~regulation of transcription regulatory region DNA binding	4	0.0645369474023879	0.0793333809541701	ZC4H2, DOT1L, ZBTB7A, RNF220	5806	4	19734	3.39889769204272	1	0.762220941703808	0.74041534202255
GOTERM_BP_DIRECT	GO:0051051~negative regulation of transport	4	0.0645369474023879	0.0793333809541701	RSC1A1, YRDC, TRAT1, ARL6IP5	5806	4	19734	3.39889769204272	1	0.762220941703808	0.74041534202255
GOTERM_BP_DIRECT	GO:0048194~Golgi vesicle budding	4	0.0645369474023879	0.0793333809541701	PRKCI, GOLPH3, MYO18A, GOLPH3L	5806	4	19734	3.39889769204272	1	0.762220941703808	0.74041534202255
GOTERM_BP_DIRECT	GO:1905323~telomerase holoenzyme complex assembly	4	0.0645369474023879	0.0793333809541701	HSP90AA1, HSP90AB1, PTGES3, NAF1	5806	4	19734	3.39889769204272	1	0.762220941703808	0.74041534202255
GOTERM_BP_DIRECT	GO:1903912~negative regulation of endoplasmic reticulum stress-induced eIF2 alpha phosphorylation	4	0.0645369474023879	0.0793333809541701	DNAJC3, NCK2, TMED2, NCK1	5806	4	19734	3.39889769204272	1	0.762220941703808	0.74041534202255
GOTERM_BP_DIRECT	GO:0032008~positive regulation of TOR signaling	17	0.274282026460148	0.0810588943577358	PCID2, SEC13, SEH1L, HDAC3, WDR24, RPTOR, FLCN, RRAGA, GOLPH3, PIK3CA, RRAGC, RHEB, AKT3, SMCR8, SLC38A9, RICTOR, FNIP1	5806	39	19734	1.48157078883913	1	0.775988999735739	0.753789523757719
GOTERM_BP_DIRECT	GO:0048813~dendrite morphogenesis	17	0.274282026460148	0.0810588943577358	ITGB1, MEF2A, RERE, KIDINS220, SDC2, MINK1, SLC11A2, TRAK1, LRP8, KLF7, PPP3CA, BTBD3, ABI1, DVL1, TMEM106B, FYN, PICALM	5806	39	19734	1.48157078883913	1	0.775988999735739	0.753789523757719
GOTERM_BP_DIRECT	GO:0060391~positive regulation of SMAD protein signal transduction	17	0.274282026460148	0.0810588943577358	ACVR1, GDF11, SMAD4, TGFB1, BMPR2, HFE, GLCE, TGFBR1, TGFBR2, TGFBR3, BMP4, DAB2, BMP2, TWSG1, JAK2, BMPR1A, SH2B1	5806	39	19734	1.48157078883913	1	0.775988999735739	0.753789523757719
GOTERM_BP_DIRECT	GO:1900181~negative regulation of protein localization to nucleus	11	0.177476605356567	0.0815785621306092	LATS1, GSK3B, MFHAS1, LATS2, SIN3A, FBXO4, CTNNA1, OTUD7B, MARK3, YWHAZ, MTOR	5806	22	19734	1.69944884602136	1	0.775988999735739	0.753789523757719
GOTERM_BP_DIRECT	GO:1902004~positive regulation of amyloid-beta formation	11	0.177476605356567	0.0815785621306092	ABCA2, GSK3A, IFNGR1, ROCK2, SP1, CASP3, SLC2A13, CSNK1E, RELA, ABCG1, PICALM	5806	22	19734	1.69944884602136	1	0.775988999735739	0.753789523757719
GOTERM_BP_DIRECT	GO:0007031~peroxisome organization	11	0.177476605356567	0.0815785621306092	PEX7, TMEM135, PEX19, ABCD3, PEX3, PEX11B, LONP2, PEX2, PEX10, PEX1, PEX12	5806	22	19734	1.69944884602136	1	0.775988999735739	0.753789523757719
GOTERM_BP_DIRECT	GO:0045724~positive regulation of cilium assembly	11	0.177476605356567	0.0815785621306092	GSK3B, CCDC88A, IFT88, RAB3IP, CEP120, HTT, ASAP1, MNS1, MARK4, TAPT1, BBS4	5806	22	19734	1.69944884602136	1	0.775988999735739	0.753789523757719
GOTERM_BP_DIRECT	GO:0044818~mitotic G2/M transition checkpoint	11	0.177476605356567	0.0815785621306092	BARD1, ETAA1, RAD50, CHEK1, UIMC1, RBBP8, BRCA1, BRCC3, NBN, CHFR, ATR	5806	22	19734	1.69944884602136	1	0.775988999735739	0.753789523757719
GOTERM_BP_DIRECT	GO:0007088~regulation of mitotic nuclear division	11	0.177476605356567	0.0815785621306092	CDC42, PRMT5, CUL7, CDCA2, CAV2, NEK2, FBXO5, MKI67, KIF20B, CDC25C, FBXO43	5806	22	19734	1.69944884602136	1	0.775988999735739	0.753789523757719
GOTERM_BP_DIRECT	GO:0031175~neuron projection development	45	0.726040658276864	0.0841224757543839	RB1, GSK3B, ROCK1, DOCK7, TNC, HMGB1, FRY, CAMSAP1, PPP1R9B, ZFYVE27, HERC1, CLMN, ALKBH1, MICALL1, BLOC1S3, PTK2B, STX3, MAP4, NCDN, RAB6A, RAB6B, LYN, TOR1A, SNAPIN, RYK, UPF3B, VPS13B, VRK1, RAB11A, UHMK1, GPRIN3, VAPA, GPRIN1, NEDD4, RAB35, TBC1D24, RAPGEF2, ULK1, ATXN10, ERCC6, TBC1D23, FRYL, CUL4B, CDK16, CDK5R1	5806	124	19734	1.2334709366284	1	0.793909398529202	0.771197256182629
GOTERM_BP_DIRECT	GO:0001933~negative regulation of protein phosphorylation	31	0.500161342368506	0.084828911571751	PPP1R15B, PRKDC, TRAF3IP1, PTEN, PRR5L, ARRB2, PSEN1, C9ORF72, CORO1C, CRKL, NNT, ZC3H12A, CHORDC1, DVL1, PBK, MEN1, SPAG9, LYN, WWTR1, PRNP, TGFB1, PAQR3, DUSP6, IMPACT, IBTK, CTDSP1, CTDSP2, DNAJC10, MYADM, ADNP, TARDBP	5806	81	19734	1.30081269695462	1	0.793909398529202	0.771197256182629
GOTERM_BP_DIRECT	GO:0032516~positive regulation of phosphoprotein phosphatase activity	8	0.129073894804776	0.0850320451268049	PPP1R15A, PPP1R15B, HSP90AB1, GNA12, ITGA1, CALM1, CALM2, MTOR	5806	14	19734	1.94222725259584	1	0.793909398529202	0.771197256182629
GOTERM_BP_DIRECT	GO:0070306~lens fiber cell differentiation	8	0.129073894804776	0.0850320451268049	KDM5B, FZR1, TGFB1, SMAD3, MAF, TDRD7, NF2, SKIL	5806	14	19734	1.94222725259584	1	0.793909398529202	0.771197256182629
GOTERM_BP_DIRECT	GO:0031503~protein-containing complex localization	8	0.129073894804776	0.0850320451268049	DLG1, SNAPIN, SEH1L, NACC2, AKAP9, WASL, FKBP4, SMAD7	5806	14	19734	1.94222725259584	1	0.793909398529202	0.771197256182629
GOTERM_BP_DIRECT	GO:0071786~endoplasmic reticulum tubular network organization	8	0.129073894804776	0.0850320451268049	RAB10, RTN3, TMEM33, REEP4, REEP3, RAB18, TMEM170A, RTN4	5806	14	19734	1.94222725259584	1	0.793909398529202	0.771197256182629
GOTERM_BP_DIRECT	GO:0045348~positive regulation of MHC class II biosynthetic process	8	0.129073894804776	0.0850320451268049	IL10, IL33, RFX5, RFXAP, JAK2, SIRT1, TLR4, TMEM106A	5806	14	19734	1.94222725259584	1	0.793909398529202	0.771197256182629
GOTERM_BP_DIRECT	GO:0048596~embryonic camera-type eye morphogenesis	8	0.129073894804776	0.0850320451268049	ZEB1, KDM2B, FZD5, CITED2, IFT172, SP3, HIPK1, HIPK2	5806	14	19734	1.94222725259584	1	0.793909398529202	0.771197256182629
GOTERM_BP_DIRECT	GO:0070102~interleukin-6-mediated signaling pathway	8	0.129073894804776	0.0850320451268049	YAP1, SMAD4, STAT3, CTR9, IL6ST, JAK2, IL6R, JAK1	5806	14	19734	1.94222725259584	1	0.793909398529202	0.771197256182629
GOTERM_BP_DIRECT	GO:0051310~metaphase chromosome alignment	8	0.129073894804776	0.0850320451268049	CENPE, CENPF, INCENP, KIF2C, FAM83D, CENPQ, NDC80, GEM	5806	14	19734	1.94222725259584	1	0.793909398529202	0.771197256182629
GOTERM_BP_DIRECT	GO:0070417~cellular response to cold	8	0.129073894804776	0.0850320451268049	DNAJC3, RNF34, EIF2AK3, EIF2AK4, PRKACA, PRKACB, FOXO1, SLC9A1	5806	14	19734	1.94222725259584	1	0.793909398529202	0.771197256182629
GOTERM_BP_DIRECT	GO:0032367~intracellular cholesterol transport	8	0.129073894804776	0.0850320451268049	ABCA1, STARD4, NPC1, SCP2, OSBPL2, OSBP, SERAC1, ABCG1	5806	14	19734	1.94222725259584	1	0.793909398529202	0.771197256182629
GOTERM_BP_DIRECT	GO:0045737~positive regulation of cyclin-dependent protein serine/threonine kinase activity	8	0.129073894804776	0.0850320451268049	PSMD10, ADAM17, CCND2, CCND1, CCNY, PIM1, AKT1, MAPRE3	5806	14	19734	1.94222725259584	1	0.793909398529202	0.771197256182629
GOTERM_BP_DIRECT	GO:0006283~transcription-coupled nucleotide-excision repair	8	0.129073894804776	0.0850320451268049	USP7, ERCC6L, ERCC3, RAD54L, ERCC8, ERCC5, ERCC6, RAD54B	5806	14	19734	1.94222725259584	1	0.793909398529202	0.771197256182629
GOTERM_BP_DIRECT	GO:0051231~spindle elongation	8	0.129073894804776	0.0850320451268049	KIF3B, KIF3A, KIF4A, KIF21A, KIF20A, KIF11, KIF20B, KIF7	5806	14	19734	1.94222725259584	1	0.793909398529202	0.771197256182629
GOTERM_BP_DIRECT	GO:0007250~activation of NF-kappaB-inducing kinase activity	8	0.129073894804776	0.0850320451268049	TRAF6, TNFRSF10B, ZFP91, TNFRSF10A, TLR6, COPS8, MAP3K7, MALT1	5806	14	19734	1.94222725259584	1	0.793909398529202	0.771197256182629
GOTERM_BP_DIRECT	GO:1901524~regulation of mitophagy	8	0.129073894804776	0.0850320451268049	USP36, BNIP3L, GSK3A, FZD5, FBXW7, CSNK2A2, VDAC1, DNM1L	5806	14	19734	1.94222725259584	1	0.793909398529202	0.771197256182629
GOTERM_BP_DIRECT	GO:0016197~endosomal transport	29	0.467892868667312	0.0857197987011023	ITSN2, TINAGL1, ZFYVE9, VPS4B, ITSN1, ARHGAP1, CLEC16A, AGAP2, DPY30, CORO1C, SNX27, ANKFY1, SNX9, EPS15, REPS1, ABCA1, EPS15L1, RAB10, SNX18, DIAPH3, ZFYVE16, ALS2, SNX17, HGS, RAB35, ALMS1, TMCC1, ARL8B, PICALM	5806	75	19734	1.31424044092318	1	0.799462634523621	0.776591625325714
GOTERM_BP_DIRECT	GO:0030163~protein catabolic process	28	0.451758631816715	0.0860686720934758	NOTCH1, HTRA2, CBLB, IDE, CLN8, RELA, CASP7, GGA3, CASP3, LAMP2, TRIM24, LONP2, RIPK1, FYN, MME, SIAH1, DAB2IP, AXIN1, PRSS16, LNPEP, MTOR, IL17RA, CD2AP, EXT1, P2RX7, AFG3L2, RAB12, TPP1	5806	72	19734	1.3217935469055	1	0.800283165858524	0.777388682918508
GOTERM_BP_DIRECT	GO:1903078~positive regulation of protein localization to plasma membrane	23	0.37108744756373	0.0863998769751259	ITGB1, PRNP, PRKCI, PRKCH, PDPK1, ITGA3, PRKCE, ZDHHC5, ATP2B4, ZDHHC8, PIK3R1, PPP1R9B, PGRMC1, DLG1, CNPY4, KIF5B, AKT1, PTPN9, STX3, RAB11FIP2, SPTBN1, EPHA2, ARF6	5806	57	19734	1.37148503363127	1	0.800283165858524	0.777388682918508
GOTERM_BP_DIRECT	GO:0051225~spindle assembly	25	0.403355921264924	0.0866053307400432	HDAC3, TNKS, GTF2B, GOLGA2, NEK2, TUBB, NEK7, HAUS3, HAUS6, CSNK1D, INO80, HAUS5, HAUS2, HAUS1, GOLGA8B, NCOR1, TUBGCP5, TUBGCP6, MAPRE3, TUBGCP3, TUBGCP4, CEP63, MAPRE1, MAPRE2, GOLGA8A	5806	63	19734	1.34876892541378	1	0.800283165858524	0.777388682918508
GOTERM_BP_DIRECT	GO:0051262~protein tetramerization	12	0.193610842207164	0.08664538055754	OXA1L, NUDT21, CPSF7, FKRP, CPSF6, PEX5, TRPM7, STK4, PKD2, MS4A1, CUTC, STK3	5806	25	19734	1.6314708921805	1	0.800283165858524	0.777388682918508
GOTERM_BP_DIRECT	GO:0006783~heme biosynthetic process	12	0.193610842207164	0.08664538055754	SLC25A38, ALAD, PGRMC1, ABCB10, FECH, COX15, SRRD, SLC11A2, FLVCR1, CPOX, COX10, NFE2L1	5806	25	19734	1.6314708921805	1	0.800283165858524	0.777388682918508
GOTERM_BP_DIRECT	GO:0060999~positive regulation of dendritic spine development	12	0.193610842207164	0.08664538055754	PBRM1, FMR1, ZMYND8, DLG5, LPAR1, C21ORF91, MAPKAPK5, LLPH, PSEN1, MAPK6, SHANK3, EIF4G2	5806	25	19734	1.6314708921805	1	0.800283165858524	0.777388682918508
GOTERM_BP_DIRECT	GO:0043153~entrainment of circadian clock by photoperiod	12	0.193610842207164	0.08664538055754	PER2, PPP1CB, PPP1CC, MTA1, PER3, ID2, CRY2, BHLHE40, FBXL17, CRY1, RBM4B, FBXL3	5806	25	19734	1.6314708921805	1	0.800283165858524	0.777388682918508
GOTERM_BP_DIRECT	GO:1903241~U2-type prespliceosome assembly	12	0.193610842207164	0.08664538055754	SF3A3, SF3B2, SF3A1, SF3B3, PHF5A, DDX46, SNRPG, DDX42, SNIP1, BUD13, HTATSF1, SF3B1	5806	25	19734	1.6314708921805	1	0.800283165858524	0.777388682918508
GOTERM_BP_DIRECT	GO:1903077~negative regulation of protein localization to plasma membrane	12	0.193610842207164	0.08664538055754	RSC1A1, DAB2, TGFB1, WNK1, CLTC, PPFIA1, NUMB, PPP2R5A, TMED2, AP2M1, RHOQ, PICALM	5806	25	19734	1.6314708921805	1	0.800283165858524	0.777388682918508
GOTERM_BP_DIRECT	GO:0001525~angiogenesis	87	1.40367860600194	0.0873851140475646	NRP1, SETD2, PANK2, CLIC4, FLT1, PDCD6, PDE3B, UBP1, PTPRJ, MEOX2, HS6ST1, PIK3CG, ELK3, CASP8, POFUT1, ZC3H12A, KDR, LEPR, ITGAV, SLC12A6, PKNOX1, GLUL, VAV3, MED1, COL27A1, SYK, GAB1, VEZF1, PRKCA, YWHAZ, SIRT1, EMCN, PIK3CA, NCL, RHOJ, HOXB3, MYH9, CD47, COL15A1, FOXC1, CALCRL, NOTCH1, SHC1, EPAS1, VPS4B, PRKX, HIF1A, PIK3R6, APOLD1, DLL4, RNF213, PDCD10, S1PR1, KRIT1, CCL2, ZNF304, AAMP, WASF…	5806	257	19734	1.15059960781213	1	0.806249566196361	0.783184396608699
GOTERM_BP_DIRECT	GO:0072583~clathrin-dependent endocytosis	13	0.209745079057761	0.0906362571309065	CLTC, AP2B1, FNBP1L, AP2A2, LMBRD1, FCHSD2, CANX, FCHO2, GPR107, PIP5K1C, SCYL2, AP2M1, PICALM	5806	28	19734	1.57805964273412	1	0.821976219131159	0.798461141807486
GOTERM_BP_DIRECT	GO:0071549~cellular response to dexamethasone stimulus	13	0.209745079057761	0.0906362571309065	USP8, TGFB1, FECH, SRD5A1, CFLAR, NR3C1, AQP1, IGF1R, CASP9, TFAP4, RPS6KB1, JAK2, EIF4E	5806	28	19734	1.57805964273412	1	0.821976219131159	0.798461141807486
GOTERM_BP_DIRECT	GO:0000245~spliceosomal complex assembly	13	0.209745079057761	0.0906362571309065	SRPK2, NCBP1, DDX1, PRPF19, USP39, CRNKL1, SRPK1, U2AF2, SNRPG, SMN2, SF3B1, RBM5, SF1	5806	28	19734	1.57805964273412	1	0.821976219131159	0.798461141807486
GOTERM_BP_DIRECT	GO:0043507~positive regulation of JUN kinase activity	13	0.209745079057761	0.0906362571309065	PTPN1, DAB2IP, TAOK3, TRAF6, DVL2, MAP3K10, TLR6, MAP2K7, MAP3K7, SASH1, MAP3K4, MAP3K12, MAP3K5	5806	28	19734	1.57805964273412	1	0.821976219131159	0.798461141807486
GOTERM_BP_DIRECT	GO:0071897~DNA biosynthetic process	13	0.209745079057761	0.0906362571309065	LIG1, POLM, LIG4, LIG3, LIN9, TYMS, POLB, POLD3, CENPF, CHRAC1, POLG2, POLE3, POLG	5806	28	19734	1.57805964273412	1	0.821976219131159	0.798461141807486
GOTERM_BP_DIRECT	GO:0071225~cellular response to muramyl dipeptide	6	0.0968054211035818	0.091766155409456	TRIM41, RIPK2, NOD1, PTPN22, NOD2, CHMP5	5806	9	19734	2.26593179469514	1	0.821976219131159	0.798461141807486
GOTERM_BP_DIRECT	GO:0070613~regulation of protein processing	6	0.0968054211035818	0.091766155409456	INPP5B, IFT52, RNF139, LDLRAD3, PRKACA, PRKACB	5806	9	19734	2.26593179469514	1	0.821976219131159	0.798461141807486
GOTERM_BP_DIRECT	GO:0060039~pericardium development	6	0.0968054211035818	0.091766155409456	SMAD2, SETD2, BMP2, SMAD3, HEG1, RPGRIP1L	5806	9	19734	2.26593179469514	1	0.821976219131159	0.798461141807486
GOTERM_BP_DIRECT	GO:0034141~positive regulation of toll-like receptor 3 signaling pathway	6	0.0968054211035818	0.091766155409456	CAV1, TRIM3, WDFY1, PELI1, PTPN22, TIRAP	5806	9	19734	2.26593179469514	1	0.821976219131159	0.798461141807486
GOTERM_BP_DIRECT	GO:0018026~peptidyl-lysine monomethylation	6	0.0968054211035818	0.091766155409456	SETD4, SETD3, SETD6, SETD7, SMYD2, EHMT1	5806	9	19734	2.26593179469514	1	0.821976219131159	0.798461141807486
GOTERM_BP_DIRECT	GO:0010224~response to UV-B	6	0.0968054211035818	0.091766155409456	MSH2, BCL2, XPC, IL12A, ERCC6, RELA	5806	9	19734	2.26593179469514	1	0.821976219131159	0.798461141807486
GOTERM_BP_DIRECT	GO:1905146~lysosomal protein catabolic process	6	0.0968054211035818	0.091766155409456	TMEM199, SLC17A9, LAMP2, VPS13A, TMEM106B, TPP1	5806	9	19734	2.26593179469514	1	0.821976219131159	0.798461141807486
GOTERM_BP_DIRECT	GO:0060982~coronary artery morphogenesis	6	0.0968054211035818	0.091766155409456	NRP1, SEC24B, NOTCH1, ARID2, TGFBR1, VEGFA	5806	9	19734	2.26593179469514	1	0.821976219131159	0.798461141807486
GOTERM_BP_DIRECT	GO:0051148~negative regulation of muscle cell differentiation	6	0.0968054211035818	0.091766155409456	SMAD1, PTBP1, BMP2, BMPR2, ID2, BMPR1A	5806	9	19734	2.26593179469514	1	0.821976219131159	0.798461141807486
GOTERM_BP_DIRECT	GO:0050798~activated T cell proliferation	6	0.0968054211035818	0.091766155409456	STAT5B, GPAM, BTN3A1, IL2RA, ABL1, FYN	5806	9	19734	2.26593179469514	1	0.821976219131159	0.798461141807486
GOTERM_BP_DIRECT	GO:0034205~amyloid-beta formation	6	0.0968054211035818	0.091766155409456	APH1A, BACE1, NCSTN, APH1B, DYRK1A, PSEN1	5806	9	19734	2.26593179469514	1	0.821976219131159	0.798461141807486
GOTERM_BP_DIRECT	GO:0034351~negative regulation of glial cell apoptotic process	6	0.0968054211035818	0.091766155409456	PRKCI, PRKCH, RAD21, PRKCD, CCL2, PRKCA	5806	9	19734	2.26593179469514	1	0.821976219131159	0.798461141807486
GOTERM_BP_DIRECT	GO:1904153~negative regulation of retrograde protein transport, ER to cytosol	6	0.0968054211035818	0.091766155409456	ERLEC1, DERL2, YOD1, UBE2G2, SVIP, UBE2J1	5806	9	19734	2.26593179469514	1	0.821976219131159	0.798461141807486
GOTERM_BP_DIRECT	GO:0000056~ribosomal small subunit export from nucleus	6	0.0968054211035818	0.091766155409456	LTV1, NPM1, XPO1, NUP88, CLEC2D, RAN	5806	9	19734	2.26593179469514	1	0.821976219131159	0.798461141807486
GOTERM_BP_DIRECT	GO:1904417~positive regulation of xenophagy	6	0.0968054211035818	0.091766155409456	RNF31, TBK1, RIPK2, NOD1, NOD2, MAPK3	5806	9	19734	2.26593179469514	1	0.821976219131159	0.798461141807486
GOTERM_BP_DIRECT	GO:0032933~SREBP signaling pathway	6	0.0968054211035818	0.091766155409456	INSIG2, INSIG1, ERLIN1, SCAP, ERLIN2, EIF2A	5806	9	19734	2.26593179469514	1	0.821976219131159	0.798461141807486
GOTERM_BP_DIRECT	GO:0035148~tube formation	6	0.0968054211035818	0.091766155409456	BCL2L11, NOTCH1, DAB2IP, ITGB1BP1, YWHAZ, VEGFA	5806	9	19734	2.26593179469514	1	0.821976219131159	0.798461141807486
GOTERM_BP_DIRECT	GO:0180010~co-transcriptional mRNA 3'-end processing, cleavage and polyadenylation pathway	6	0.0968054211035818	0.091766155409456	NUDT21, CPSF7, CPSF6, PCF11, PAPOLA, TUT1	5806	9	19734	2.26593179469514	1	0.821976219131159	0.798461141807486
GOTERM_BP_DIRECT	GO:1901990~regulation of mitotic cell cycle phase transition	6	0.0968054211035818	0.091766155409456	DDB1, TFAP4, ERCC3, ATAD5, PLK1, XPC	5806	9	19734	2.26593179469514	1	0.821976219131159	0.798461141807486
GOTERM_BP_DIRECT	GO:0000290~deadenylation-dependent decapping of nuclear-transcribed mRNA	6	0.0968054211035818	0.091766155409456	CNOT7, LSM1, DCP1A, PATL1, DCP2, DCP1B	5806	9	19734	2.26593179469514	1	0.821976219131159	0.798461141807486
GOTERM_BP_DIRECT	GO:0062176~R-loop processing	6	0.0968054211035818	0.091766155409456	SRPK2, NFAT5, RAD50, DDX23, DDX21, NBN	5806	9	19734	2.26593179469514	1	0.821976219131159	0.798461141807486
GOTERM_BP_DIRECT	GO:0061042~vascular wound healing	6	0.0968054211035818	0.091766155409456	MCAM, NPR2, KDR, CD34, ADIPOR2, VEGFA	5806	9	19734	2.26593179469514	1	0.821976219131159	0.798461141807486
GOTERM_BP_DIRECT	GO:0000467~exonucleolytic trimming to generate mature 3'-end of 5.8S rRNA from tricistronic rRNA transcript (SSU-rRNA, 5.8S rRNA, LSU-rRNA)	6	0.0968054211035818	0.091766155409456	EXOSC10, ERI1, EXOSC9, ERI2, EXOSC3, EXOSC2	5806	9	19734	2.26593179469514	1	0.821976219131159	0.798461141807486
GOTERM_BP_DIRECT	GO:0051260~protein homooligomerization	46	0.742174895127461	0.0928080780375287	CEP57, BLM, ATL3, ATL1, ATL2, MOSPD2, KCNA3, ZBTB1, PRF1, BCL10, TNFAIP1, ELAVL1, IKZF4, ALAD, SPAST, KCTD21, NACC2, PEG10, TIFA, G3BP2, ZNF746, TP53BP1, SAMD1, ECT2, TGM2, POLQ, PRNP, PNPT1, PDCD6IP, SGTB, FUS, RIPK2, KCTD1, KCTD2, KCTD3, KCTD5, KCTD6, KCTD7, LETM1, KCTD9, ALS2, KCTD10, KCTD12, KCTD18, RBMX, CARD11	5806	128	19734	1.22147885807785	1	0.830443978194286	0.806686655408405
GOTERM_BP_DIRECT	GO:0006298~mismatch repair	14	0.225879315908358	0.0937703633730607	SETD2, PCNA, LIG1, RPA1, XPC, MLH1, MLH3, POLD3, MSH2, EXO1, MSH3, ABL1, PMS2, PMS1	5806	31	19734	1.5349860544709	1	0.836443313947043	0.812514362297901
GOTERM_BP_DIRECT	GO:0001935~endothelial cell proliferation	14	0.225879315908358	0.0937703633730607	BMPR2, CAV2, CAV1, PRKX, PIK3CB, TGFBR1, THAP1, VEGFA, DLG1, FGF7, ZEB2, NF1, TEK, CD34	5806	31	19734	1.5349860544709	1	0.836443313947043	0.812514362297901
GOTERM_BP_DIRECT	GO:0034612~response to tumor necrosis factor	14	0.225879315908358	0.0937703633730607	SLC22A5, GCH1, YTHDC2, ADAM10, AFF3, CASP8, RPS6KB1, CASP3, ADAM9, RIPK1, JAK2, MAP2K7, TRIM32, MAP4K3	5806	31	19734	1.5349860544709	1	0.836443313947043	0.812514362297901
GOTERM_BP_DIRECT	GO:0033044~regulation of chromosome organization	9	0.145208131655373	0.0948324455573	YY1, INO80D, ACTR5, ACTL6A, RUVBL1, ACTR8, INO80, NFRKB, UCHL5	5806	17	19734	1.79941642519908	1	0.841552321307763	0.81747721129012
GOTERM_BP_DIRECT	GO:0072520~seminiferous tubule development	9	0.145208131655373	0.0948324455573	BRIP1, SMAD4, KIF18A, WDR48, TBC1D20, ATRX, SPATA2, INHBB, SCAPER	5806	17	19734	1.79941642519908	1	0.841552321307763	0.81747721129012
GOTERM_BP_DIRECT	GO:0048490~anterograde synaptic vesicle transport	9	0.145208131655373	0.0948324455573	AP3M2, AP3M1, SNAPIN, BLOC1S3, AP3D1, AP3B1, KIF1B, AP3S2, AP3S1	5806	17	19734	1.79941642519908	1	0.841552321307763	0.81747721129012
GOTERM_BP_DIRECT	GO:0030970~retrograde protein transport, ER to cytosol	9	0.145208131655373	0.0948324455573	ERLEC1, VCP, NPLOC4, SEL1L, FAF2, DERL1, SYVN1, DERL2, HSP90B1	5806	17	19734	1.79941642519908	1	0.841552321307763	0.81747721129012
GOTERM_BP_DIRECT	GO:0001702~gastrulation with mouth forming second	9	0.145208131655373	0.0948324455573	ACVR1, UGDH, SMAD4, LRP5L, LDB1, LRP5, CTNNB1, FRS2, RNF2	5806	17	19734	1.79941642519908	1	0.841552321307763	0.81747721129012
GOTERM_BP_DIRECT	GO:0048568~embryonic organ development	15	0.242013552758954	0.0962146257360605	WDR48, PTCH1, MBD2, PBX3, PBX2, GATA3, PALB2, RAD23B, PBX1, ERCC3, RBBP6, ARID2, POLE, TEAD1, BMPR1A	5806	34	19734	1.4995136876659	1	0.852059285998336	0.827683592969427
GOTERM_BP_DIRECT	GO:0030522~intracellular receptor signaling pathway	15	0.242013552758954	0.0962146257360605	NR1H2, STAT3, ARNT, NR1D2, AHR, NR1D1, NR2F2, NR2C2, NR2C1, DCBLD2, NR4A2, NR4A3, NR5A2, PPARA, PPARD	5806	34	19734	1.4995136876659	1	0.852059285998336	0.827683592969427
GOTERM_BP_DIRECT	GO:0048255~mRNA stabilization	16	0.258147789609551	0.098097813177044	TAF15, FUS, IREB2, HNRNPU, YBX1, ELAVL1, QKI, LARP1B, EIF4ENIF1, METTL14, LARP1, THRAP3, DND1, TRAF5, PABPC1, PAIP1	5806	37	19734	1.46979359655901	1	0.865172405650668	0.840421572787537
GOTERM_BP_DIRECT	GO:0046326~positive regulation of glucose import	16	0.258147789609551	0.098097813177044	MEF2A, OSBPL8, PRKCI, RNASEL, OPN3, IRS1, CREBL2, PTPN11, PIK3R1, MAPK14, ARPP19, AKT2, AKT1, RHOQ, NFE2L2, APPL1	5806	37	19734	1.46979359655901	1	0.865172405650668	0.840421572787537
GOTERM_BP_DIRECT	GO:0001818~negative regulation of cytokine production	16	0.258147789609551	0.098097813177044	IL10, PTGER4, TIA1, PPP1R11, ATP2B1, MERTK, HDAC9, FOXP3, CLEC4A, RPS6KA4, TWSG1, RPS6KA5, CASP3, NPTN, N4BP1, ASB1	5806	37	19734	1.46979359655901	1	0.865172405650668	0.840421572787537
GOTERM_BP_DIRECT	GO:0048147~negative regulation of fibroblast proliferation	16	0.258147789609551	0.098097813177044	MORC3, CAV1, DAB2IP, PAWR, MED9, PEX2, NLRC3, CDC73, SKI, ING5, MED25, TP53INP1, MED31, FBXO4, NF1, TRIM32	5806	37	19734	1.46979359655901	1	0.865172405650668	0.840421572787537
GOTERM_BP_DIRECT	GO:0032259~methylation	56	0.90351726363343	0.0988652279004181	PRDM8, KDM5A, N6AMT1, SETD4, SETD5, SUV39H2, SETD2, KDM5C, SETD3, TPMT, PRDM4, SETD6, MTR, ASH2L, PRDM2, PRDM1, METTL13, DNMT3B, PCMTD1, PRMT6, PRMT5, KDM2A, PRMT2, TYW3, METTL3, PRMT3, DNMT3A, ASH1L, MTAP, LRTOMT, DNMT1, SMYD5, SHMT1, METTL2A, ASMT, DOT1L, PRDM15, TRMT2B, TYMS, PRDM10, NSD1, METTL4, SMYD4, METTL6, METTL9, TRDMT1, ICMT, SETDB1, SETD1B, SETD1A, SETDB2, COQ5, CARM1, TRMT11, EZH1, E…	5806	160	19734	1.18961419221495	1	0.871047228192311	0.846128328537083
GOTERM_BP_DIRECT	GO:0030100~regulation of endocytosis	17	0.274282026460148	0.0995205329929611	PTPN1, RAB4A, RAB5B, HIP1, RAB5C, SNX12, RABL2A, SYNJ2BP, ARFGAP3, RUFY1, ZFYVE16, SNX17, RUFY2, PACSIN2, ABL1, ABL2, PICALM	5806	40	19734	1.44453151911815	1	0.875923299085438	0.850864904902973
